# Supplementary material for: Use of chitin:DNA ratio to assess growth form in fungal cells
Source: BMC Biol. 2024 Jan 17;22:10. doi: 10.1186/s12915-024-01815-2 (PMC10795418; doi:10.1186/s12915-024-01815-2)
Supplement: Supplementary file 4 — Additional file 4. Raw data. An excel file containing the raw data underpinning the figures in this manuscript. [file 12915_2024_1815_MOESM4_ESM.xlsx]

## Sheet: YPD dilution
		fluorescene for lectin per 10 mg				chitin/dna per 10 mg						chitin/dna as % of 100% YPD
		repl 1	repl 2	repl 3		repl 1	repl 2	repl 3	average			repl 1	repl 2	repl 3	average
	shaked, 100	609188	523544	470981		104.785	90.0536	81.0125				52.6493	45.2474	40.7047	46.2005
% YPD	100	401667	422341	380654		159.388	167.592	151.05	159.343	4.77531		100.023	104.144	95.833	100
	50	362528	397546	456352		77.6203	85.1181	97.7089	86.8158	5.86087		39.0003	32.0097	38.3359	36.4486
	25	1.1202e+06	632713	646618		305.611	172.615	176.408	218.211	43.7134		211.163	119.269	121.89	150.774
	12.5	1.12947e+06	1.01092e+06	1.11933e+06		300.294	268.776	297.6	288.89	10.0869		119.193	106.683	118.123	114.666
	6.25	2.43249e+06	1.49567e+06	1.32952e+06		744.134	457.547	406.721	536.134	105.03		373.89	229.895	204.357	269.38
	3.125	2.42166e+06	2660800	2.36501e+06		623.617	685.199	609.027	639.281	23.3421		313.336	344.278	306.005	321.207
	1.5625	3126592	3372992	3365440		1691.58	1824.89	1820.81	1779.09	43.7715		849.935	916.916	914.863	893.905
PI				chitin fluorescence/ng DNA		Polarity
5.26735		% YPD	100	159.343	4.77531	5.17285	0.0944999
5.07835			50	86.8158	5.86087	6.28001	0.73421
			25	218.211	43.7134	6.74635	0.496924
5.5458			12.5	288.89	10.0869	8.23928	2.35348
7.01422			6.25	536.134	105.03	10.4379	0.589689
			3.125	639.281	23.3421	12.2288	1.05527
6.24943			1.5625	1779.09	43.7715	20.8099	0.189862
7.24328
5.8858
10.5928
9.84822			C:D			PI
11.0276	Sample	100	159.388	167.592	151.05	5.26735	5.07835
		50	77.6203	85.1181	97.7089	5.5458	7.01422
11.1735		25	305.611	172.615	176.408	6.24943	7.24328
13.284		12.5	300.294	268.776	297.6	5.8858	10.5928
		6.25	744.134	457.547	406.721	9.84822	11.0276
20.6201		3.125	623.617	685.199	609.027	11.1735	13.284
20.9998		1.5625	1691.58	1824.89	1820.81	20.6201	20.9998

## Sheet: YPD dil polarity indices
	YPD Dilution	Image	Cell length	Cell width	Polarity Index			YPD Dilution	Image	Cell length	Cell width	Polarity Index			YPD Dilution	Image	Cell length	Cell width	Polarity Index			YPD Dilution	Image	Cell length	Cell width	Polarity Index			YPD Dilution	Image	Cell length	Cell width	Polarity Index			YPD Dilution	Image	Cell length	Cell width	Polarity Index			YPD Dilution	Image	Cell length	Cell width	Polarity Index
	0.015625	1	69.029	6.083	11.3479			0.03125	1	90.609	6.083	14.8954			0.0625	1	68.964	16.492	4.18166			0.125	1	66.761	10.77	6.19879			0.25	1	28.178	8.211	3.43174			0.5	1	88.091	22.091	3.98764			1	1	44.272	9.487	4.6666
		1	87.207	5.099	17.1028					76.677	4.123	18.5974				1	54.406	14.56	3.73668				1	41.773	18.028	2.31712				1	26.926	9.434	2.85414					41.437	8.062	5.13979					46.098	13.416	3.43605
		1	171.19	4.944	34.6258					96.255	4.123	23.3459				1	51.42	13.416	3.83274				1	58.249	21.633	2.6926				1	42.72	10.369	4.11997					38.588	5	7.7176					40.311	10.63	3.79219
		1	91.984	4.083	22.5285					111.162	4.5	24.7027				1	32	6.325	5.05929				1	83.487	15.133	5.51688				1	25.495	8	3.18688					26.249	7.616	3.44656					40.249	10.296	3.90919
		1	194.139	3.325	58.3877					109.817	4.4	24.9584				1	53.814	14.866	3.61994				1	36.056	19.647	1.83519				1	32.14	9.153	3.51142					27.514	9.849	2.79358					33.971	13.416	2.53213
		1	188.298	4.472	42.106					60.638	3.606	16.8159				1	33.971	14.866	2.28515				1	62.298	13	4.79215				1	152.069	12.224	12.4402					30.463	8.944	3.40597					31.89	10.296	3.09732
		1	135.883	9	15.0981					58.464	3.606	16.213				1	79.209	5.657	14.0019				1	63.253	14.765	4.28398				1	70	6.601	10.6045					33.106	8.062	4.10643					37.643	8.062	4.66919
		1	94.541	8.042	11.7559					78.816	5.099	15.4571				1	44.294	16.763	2.64237				1	84.077	12.083	6.95829				1	36.892	25	1.47568					42.638	10.817	3.94176					51.662	6.708	7.70155
		1	234.651	4.325	54.2546					100.568	4	25.142				1	84.534	8.062	10.4855				1	53.46	11	4.86				1	79.812	7.298	10.9361					53.075	8.602	6.17008					45.277	7.28	6.21937
		1	115.109	4.708	24.4497					32.65	5.831	5.59938				1	32.016	12.042	2.65869				1	70.342	8.944	7.86471				1	99.086	8.806	11.2521					36.62	7.211	5.07835					39.56	7	5.65143
		1	54.083	14	3.86307					43.829	5.385	8.13909				1	33.015	11.045	2.98914				1	52	7.071	7.35398				1	126.21	5.649	22.342					31.241	7.81	4.00013					37.108	9.434	3.93343
		1			26.8654	5.47136				45.618	6	7.603				1	30.414	12.042	2.52566				1	76.42	14.142	5.40376				1	68.066	7.038	9.67121					38.013	7.81	4.86722					30.083	9.849	3.05442
		2	114.215	3.606	31.6736					45.967	6.708	6.85256				1	32.65	11.18	2.92039				1	81.32	15.264	5.32757				1	36.139	10.05	3.59592					40.853	8.544	4.78148					37.363	12.207	3.06078
		2	58.856	6.325	9.3053					49.518	5.657	8.7534				1	55.462	13.601	4.07779				1	82.873	11.18	7.41261				1	53.6	10.198	5.25593					36.139	9.849	3.66931					49.518	10.63	4.65833
		2	111.611	4	27.9028					58.694	3.606	16.2768				1	142.888	7.211	19.8153				1	27.459	14.866	1.8471							7.47699	1.52913				33.121	7.28	4.54959					46.84	11.402	4.10805
		2	70.064	8.062	8.69065					58.009	5	11.6018				1	125.399	2.828	44.3419				1	72.014	16.125	4.46598				2	64.293	10.211	6.29645					40.311	9.849	4.0929					42.107	11	3.82791
		2	80.231	2.828	28.3702					43.863	7.071	6.20322				1	146.219	7.071	20.6787				1	54.589	15.556	3.50919				2	44.21	11.844	3.73269							4.48427	0.296871				46.84	14.318	3.27141
		2	46.271	8.246	5.61133					48.052	6.083	7.89939				1	166.811	8.062	20.691				1	81.394	10	8.1394				2	77.615	8.985	8.63829				2	41.593	8.062	5.15914					43.417	9.849	4.40826
		2	55.317	6.708	8.24642					61.033	3.162	19.302				1	59.135	20.616	2.8684				1	114.018	5.099	22.3609				2	79.612	10.817	7.3599					35.128	8.062	4.35723					50.448	10.817	4.66377
		2	92.136	8	11.517					59.481	4.472	13.3008				1	30.463	15.652	1.94627				1	36.014	14.036	2.56583				2	108.167	6.083	17.7819					49.396	6.708	7.36374					56.223	9.899	5.67966
		2	164.896	3.606	45.7282					61.685	3.606	17.1062				1	32.016	16.492	1.9413				1	57.009	17.464	3.26437				2	102.108	7.071	14.4404					59.666	7.211	8.2743					43.738	8.246	5.30415
		2	143.92	4.325	33.2763					62.177	4	15.5442				1	48.836	15.232	3.20614				1	26.907	9.22	2.91833				2	44.688	11.662	3.83193					50	7.211	6.93385					38	11.18	3.39893
		2	59.211	4	14.8027					60.902	2.6	23.4238				1	57.28	12.369	4.63093				1	49.163	22.091	2.22548				2	50.12	9.434	5.3127					51.894	6.403	8.10464					46.573	10.198	4.56688
		2	69.34	15.811	4.38555					81.835	4.123	19.8484				1	155.081	9.849	15.7459				1	76.655	8.246	9.29602				2	61.984	15.297	4.05204					95.341	8	11.9176					58.421	9.849	5.93167
		2	68.425	21.932	3.11987					107.789	5.099	21.1392				1			8.37012	2.03199			1	79.404	17.029	4.66287				2	54.083	19.105	2.83083					35.847	6.325	5.66751					45.88	9.434	4.86326
		2	87.115	12.806	6.80267					60.4	4.98	12.1285				2	29.428	8.246	3.56876				1	61.587	16.401	3.75508				2	50.448	13.342	3.78114					39	5.099	7.64856					54.589	9.487	5.75408
		2	47.927	13.038	3.67595					41.881	3.162	13.2451				2	33.838	5	6.7676				1	55.009	13.038	4.21913				2	79.057	9.22	8.57451					39.661	7.071	5.60897					35.171	9.487	3.70728
		2	151.111	4	37.7777					66.483	5	13.2966				2	74.528	5.385	13.8399				1			5.40916	0.763644			2	22	11.18	1.9678					41.231	9.22	4.47191					43.463	11.402	3.81188
		2	101.888	7.211	14.1295					83.744	4.843	17.2918				2	62.848	5.123	12.2678				2	72.007	15.811	4.55423				2	23.022	10.05	2.29075					56.859	7.28	7.8103					65.521	5.385	12.1673
		2	122.068	4.472	27.2961							15.3339	1.12646			2	77.929	4.472	17.426				2	64.203	12.083	5.3135				2	22.091	10.05	2.19811					70.007	20	3.50035					32.016	8.062	3.97122
		2	40.249	22.847	1.76168				2	106.533	11.045	9.64536				2	48.332	5	9.6664				2	63.506	11.045	5.74975				2	42.059	11.705	3.59325					43.012	9	4.77911					38.275	6.325	6.05138
		2	39.459	19.925	1.98038				2	101.533	6.403	15.8571				2	43.267	5.385	8.03473				2	59.54	17.464	3.4093							6.04266	1.12711				36	10.198	3.5301					54.818	10.44	5.25077
		2	77.473	19.416	3.99016					89.435	5.93	15.0818				2	77.104	5	15.4208				2	60.075	16	3.75469				3	41.037	4.657	8.8119					34.525	9.849	3.50543					61.847	8.602	7.18984
		2	129.424	4.403	29.3945				2	152.044	12.55	12.1151				2	80.957	5.385	15.0338				2	39.217	19.647	1.99608				3	24.352	9.487	2.56688					50.596	10.296	4.91414					44.598	10.63	4.19548
		2	91.082	4.403	20.6864				2	75.422	8.485	8.88886				2	73.63	5.385	13.6732				2	40.249	10.296	3.90919				3	16.155	14.318	1.1283					61.033	5.831	10.467					56.939	10	5.6939
		2	140.296	3.472	40.4078				2	52.802	10.77	4.90269				2	96.83	4.606	21.0226				2	89.811	10	8.9811				3	15	11.18	1.34168					43.841	6.403	6.84695					54.406	11.662	4.66524
		2	87.727	2.236	39.2339				2	196.865	11.314	17.4001				2	87.591	5.657	15.4836				2	53.339	11.662	4.57374				3	38.601	7.616	5.06841					43.012	8.246	5.2161					40.804	13.928	2.92964
		2			18.3907	2.855			2	148.122	12.369	11.9753				2	76.4	5.123	14.9131				2	41.677	12.207	3.41419				3	28.284	7.434	3.80468					46.615	6.708	6.94917					50.249	8.602	5.84155
		3	34.409	6.325	5.44016				2	85.44	12.083	7.07109				2	98.004	6.099	16.0689				2	40.311	12.649	3.18689				3	40.361	6.403	6.30345					54.424	8.485	6.41414					36.235	9.22	3.93004
		3	47.17	8.944	5.27393				2	54.148	9.849	5.49782				2	96.469	6.099	15.8172				2	49.193	26	1.89204				3	40.804	7.207	5.66172							6.33819	0.466252				41.231	4.472	9.21981
		3	41.677	6.325	6.58925				2	137.713	13	10.5933				2	41.593	4.472	9.30076				2	56.08	26.833	2.08996				3	24.413	15.264	1.59938				3	59.237	6.403	9.25144					34.366	10.05	3.4195
		3	104.173	4	26.0433				2	68.797	14.213	4.84043				2	88.865	3.606	24.6436				2	35.384	14.422	2.45347				3	39.812	13.892	2.86582					56.08	17.889	3.13489					44.045	11.045	3.98778
		3	46.69	5.657	8.25349				2	77.337	10.63	7.27535				2	79.359	6.099	13.0118				2	62.65	15.133	4.13996				3	14.866	5.831	2.54948					45.011	13.601	3.30939					58.464	13.153	4.44492
		3	52.345	5	10.469				2	63.891	12.207	5.23396				2	65.376	4.123	15.8564				2	31.953	12.53	2.55012				3	33.287	8.062	4.12888					43.267	14.142	3.05947					51.624	11.402	4.52763
		3	52.773	3.606	14.6348				2	28.284	12.166	2.32484				2	62.008	5.099	12.1608				2	42.72	11.18	3.82111				3	34.205	9.22	3.70987					55.073	10.296	5.34897					60.803	9.434	6.44509
		3	47.011	3.606	13.0369				2	26	12.166	2.1371				2	66.483	3	22.161				2	62.394	9.22	6.76725				3	45.343	9.434	4.80634					48.374	8.062	6.00025					54.148	9.22	5.87289
		3	101.119	8.485	11.9174				2	201.326	15.232	13.2173				2	97.99	4.472	21.9119				2	54.818	12.083	4.53679				3	79.12	3.246	24.3746					59.414	10.44	5.691					45.695	9.849	4.63956
		3	149.496	3	49.832				2	72.346	7.81	9.26325				2	44.272	4.123	10.7378				2	47.802	17.493	2.73264				3	66.219	6.198	10.6839					47.518	5	9.5036					64.475	8.944	7.20874
		3	46.872	5.657	8.28566				2	111.946	5.831	19.1984				2	42.72	6.083	7.02285				2	140.688	9.487	14.8296				3	45.011	8	5.62638					12.042	5.657	2.12869					34.482	10.296	3.34907
		3	50.04	7.071	7.07679				2	120.104	13.342	9.00195				2	57.462	4.812	11.9414				2	88.814	7.211	12.3165				3	28.284	10.198	2.77348					49.649	6.325	7.84964					43.278	15	2.8852
		3	125.196	2.828	44.2702				2	104.69	7.81	13.4046				2	51.423	4.162	12.3554				2	28.231	7.616	3.7068				3	28.018	8	3.50225					55.866	5.385	10.3744					51.4	17.804	2.88699
		3	87.419	5.385	16.2338				2	96.4	11.662	8.26616							13.9101	1.02397			2	91.548	7.81	11.7219				3	30.806	9.434	3.26542					29.967	6.708	4.46735					56.4	7.071	7.97624
		3	59.942	6.708	8.9359				2	105.394	9.434	11.1717				3	70.576	16.125	4.37681				2	58.796	7.071	8.31509							5.22864	1.14043				50.22	10.198	4.92449					41.617	5.657	7.35673
		3	69.771	7.28	9.58393				2	44.911	12.369	3.63093				3	44.721	11.045	4.04898				2	52.345	7.81	6.7023							6.24943	0.657223				48.27	12.042	4.00847					33.971	8.602	3.9492
		3	58.941	6.325	9.31874				2	108.245	10.296	10.5133				3	49.163	10	4.9163				2	54.129	4.123	13.1285												39.205	8.062	4.86294					43.417	7.616	5.70076
		3	75.153	4.472	16.8052				2	106.963	10.77	9.93157				3	61.188	6.083	10.0589				2	56.613	11.662	4.85448												45.277	6.708	6.7497					47.707	14.422	3.30793
		3	74.027	4.472	16.5534				2	48.166	8.944	5.38529				3	43.863	7.81	5.61626				2	13	5.831	2.22946												62.37	7.616	8.18934					55.109	10.05	5.48348
		3	179.011	3.403	52.6039				2	44.944	17	2.64376				3	68.964	7.071	9.75308							5.43554	0.663411													5.81494	0.601905				43.738	8.062	5.4252
		3	29.069	5.831	4.98525				2	107.005	13.038	8.20716				3	68.352	4.472	15.2844				3	64.382	7	9.19743														5.5458	0.55184				35.355	10.05	3.51791
		3	67.357	8.246	8.16845				2	109.659	16.763	6.54173				3	43.267	13.892	3.11453				3	48.703	12.083	4.0307																			42.297	7	6.04243
		3	91	6.325	14.3874				2	100.449	11.314	8.87829				3	67.201	13.601	4.94089				3	46.53	12.042	3.86398																			38.184	10.817	3.53
		3	104.235	4.472	23.3084				2	65.924	13	5.07108				3	64.133	8.246	7.77747				3	39.051	12.042	3.2429																			31.241	10.63	2.93895
		3	97.862	8.544	11.4539				2	55.606	12.806	4.34218				3	64.846	7.071	9.1707				3	50.912	7.211	7.06032																			38.949	14.866	2.62001
		3	76.531	5.099	15.009				2	92.114	7.81	11.7944				3	84.054	7	12.0077				3	81.744	7.616	10.7332																			39.623	13.454	2.94507
		3	98.061	5	19.6122				2	55.758	14.866	3.75071				3	45	13.416	3.3542				3	53.488	7.616	7.02311																			47.424	13.454	3.5249
		3	44.045	6.325	6.96364				2	96.462	10.05	9.59821				3	34.928	18.385	1.89981				3	51.624	7	7.37486																			38.601	10.817	3.56855
		3	107.355	4.472	24.006				2	60.141	13.601	4.42181				3	41.304	10.05	4.10985				3	64.413	20.248	3.1812																			203.994	4.243	48.0778
		3	143.22	3.162	45.2941				2	92.418	8.602	10.7438				3	47.17	8.602	5.48361				3	29.12	7.28	4																					5.37937	0.679678
		3	78.39	6.325	12.3937							8.67941	0.697794			3	67.624	6.325	10.6915				3	57.454	8.544	6.72449																			56.321	9	6.25789
		3	88.295	6.708	13.1626				3	111.018	6.325	17.5523				3	76.662	8.944	8.57133				3	71.554	13.892	5.15073																			61.612	10.44	5.90153
		3	64.257	8	8.03213				3	103.22	4.123	25.0352				3	36.401	15.811	2.30226				3	104.307	13.892	7.50842																			39.459	8.062	4.89444
					16.6041	2.27036			3	53.852	10.77	5.00019				3	72.719	15	4.84793				3	69.34	14.213	4.87863																			36.346	9	4.03844
					20.6201	3.165			3	39.446	8.944	4.41033				3	43.278	22.023	1.96513				3	38.639	13.153	2.93766																			62.129	12.042	5.15936
									3	42.638	10.296	4.14122				3	126.21	13.53	9.32816				3	145.839	8.062	18.0897																			40.804	5.831	6.99777
									3	32.45	9.22	3.51952				3	29.155	6.708	4.3463				3	71.12	10	7.112																			48.052	6.708	7.16339
									3	40.311	12.53	3.21716				3	71.007	11	6.45518				3	49.477	22.561	2.19303																			37.443	5.831	6.42137
									3	55.946	9.487	5.89712				3	50.478	14.318	3.52549				3	73.98	20.881	3.54293																			80.895	6.083	13.2985
									3	39.357	8.944	4.40038				3	145.262	8.544	17.0016				3	69.354	19.235	3.60561																			36.401	11.402	3.19251
									3	96.664	8.485	11.3923				3	69.123	14.56	4.74746				3	83.744	9.22	9.08286																			28.636	9.18	3.11939
									3	59.059	5	11.8118				3	37.336	14	2.66686				3	119.541	8.944	13.3655																			43.324	8.544	5.07069
									3	55.543	4.472	12.4202				3	53.339	16.971	3.14295				3	87.361	14.318	6.10148																			41.437	7.211	5.74636
									3	62.032	7.616	8.14496				3	76.059	11.18	6.80313				3	39.013	7	5.57329																			34.015	7.616	4.46626
									3	94.191	7	13.4559				3	132.257	9.849	13.4285				3	33	7.28	4.53297																			57.315	11.662	4.91468
									3	119.604	6	19.934				3	39.812	10.77	3.69656				3	107.671	6.325	17.0231																			42.45	8.062	5.26544
									3	42.19	6.325	6.67036				3	56.727	17.692	3.20636							6.81269	0.806634																		40.311	8.944	4.50704
									3	65.253	7.28	8.96332				3	45.486	18.439	2.46684							5.8858	0.463511																		45.607	10	4.5607
									3	71.847	9	7.983				3	47.707	15.811	3.01733																										50.606	12.207	4.14565
									3	73.246	6.403	11.4393				3	75.166	11	6.83327																										47.011	11.045	4.25632
									3	94.43	8	11.8038				3	45.31	13.601	3.33137																										40.2	9.055	4.43954
									3	51.313	8.602	5.96524				3	39.319	12	3.27658																										54.083	6	9.01383
									3	83.815	12.649	6.62622				3	76.655	9.22	8.31399																										37.855	10.369	3.65079
									3	114.261	5.699	20.0493				3	57.245	10.44	5.48324																										40.447	9.705	4.16765
									3	98.234	6.083	16.1489				3	65.192	8.246	7.90589																										40.112	11.045	3.63169
									3	75.073	7.616	9.85727				3	102.313	14.142	7.23469																										33.136	10.05	3.29711
									3	80.006	11.18	7.15617				3	58.258	10	5.8258																										39.115	10.198	3.83556
									3	80.654	9.434	8.54929				3	60.208	9.22	6.53015																										50.22	9.22	5.44685
									3	67.535	7.071	9.55098				3	83.774	5.82	14.3942																										48.083	8.944	5.37601
									3	82.469	6.403	12.8797				3	56.648	5.472	10.3523																										48.836	10.44	4.67778
									3	79.228	5.399	14.6746				3	104.12	3.162	32.9285																										55.036	9.055	6.07797
									3	41.195	6.083	6.77215				3	41.231	4.123	10.0002																										29	6.601	4.39327
									3	37.121	8.062	4.60444				3	55.145	7	7.87786																										25.554	6.207	4.11696
									3	33.302	8.062	4.13074				3	54.818	4.472	12.2581																										34.132	8.207	4.15889
									3	38.588	5.657	6.82128				3	50.537	13.928	3.62845																										38.079	9.207	4.13587
									3	66.611	5	13.3222				3	82.976	12.166	6.82032																										35.468	8.849	4.00814
									3	31.016	6	5.16933				3	74.831	5.385	13.8962																										27.731	7.892	3.51381
									3	48.374	6.708	7.21139				3			7.26444	0.714417																									25.08	6.038	4.15369
									3	32.985	7.616	4.33101							9.84822	2.05587																									40.608	7.28	5.57802
									3	68.359	7	9.76557																																			5.0526	0.291317
												9.50713	0.720601																															3	39.56	8.944	4.42308
												11.1735	2.09389																																38.626	9.434	4.09434
																																													60.083	11.18	5.37415
																																													40.706	8.062	5.04912
																																													41.34	9.434	4.38202
																																													43.012	9.487	4.53378
																																													49.041	9.849	4.97929
																																													28.636	9	3.18178
																																													60.836	9.434	6.44859
																																													32.062	11	2.91473
																																													31.575	9.22	3.47744
																																													48.795	8.485	3.72127
																																													71.021	5.385	9.06128
																																													59.034	11.18	6.3525
																																													65	9.849	5.99391
																																													56.356	12.042	5.39777
																																													52.802	7.28	7.74121
																																													58.694	8.062	6.54949
																																													52.802	7.211	8.13951
																																													61.351	8.544	6.18001
																																													32.388	9.055	6.77537
																																													44.911	5.385	6.01448
																																													49.092	9	4.99011
																																													30.15	12.042	4.07673
																																													29.069	9.042	3.33444
																																													32.062	8.402	3.45977
																																													28.443	10	3.2062
																																													40.05	9.038	3.14705
																																													39.319	9.487	4.22157
																																													28.636	7	5.617
																																													30.265	7.77	3.68546
																																													43.382	9.434	3.20808
																																													29.967	10.296	4.21348
																																													39.661	9.899	3.02728
																																													48.094	12.042	3.29356
																																													53.141	13.601	3.53606
																																													46.011	11.045	4.81132
																																													61.847	12.369	3.71986
																																													45.804	14.318	4.31953
																																													41.881	8.062	5.68147
																																													47.434	11.18	3.74606
																																													28.636	8.544	5.55173
																																													33.242	6.083	4.70755
																																													45.804	9.849	3.37516
																																													34.986	11.705	3.9132
																																													41.4	10	3.4986
																																													36.125	7.81	5.3009
																																													28.844	8.544	4.22811
																																													49.649	7.071	4.0792
																																													53.6	7.81	6.35711
																																													33.121	8.062	6.64847
																																													78.746	8.062	4.10829
																																													57.871	12.166	6.47263
																																													54.918	11.314	5.11499
																																													47.707	8.485	6.47236
																																													52.154	8.062	5.91751
																																													74.148	7.28	7.16401
																																													102.083	5	14.8296
																																													48.094	12.042	8.47725
																																													48.166	11.18	4.30179
																																													44.102	11.402	4.22435
																																													23	8.062	5.47035
																																													36.014	6	3.83333
																																													38.471	12.042	2.9907
																																													42	7	5.49586
																																													41.437	5	8.4
																																													41.11	9.434	4.3923
																																													33.377	6.708	6.1285
																																													38.471	11.422	2.92217
																																															5.37009	0.270206
																																															5.26735	0.107412
YPD Dilution	Image	Cell length	Cell width	Polarity Index			YPD Dilution	Image	Cell length	Cell width	Polarity Index			YPD Dilution	Image	Cell length	Cell width	Polarity Index			YPD Dilution	Image	Cell length	Cell width	Polarity Index			YPD Dilution	Image	Cell length	Cell width	Polarity Index			YPD Dilution	Image	Cell length	Cell width	Polarity Index			YPD Dilution	Image	Cell length	Cell width	Polarity Index
0.015625	1	65.215	5	13.043			0.03125	1	90.255	9.22	9.78905			0.0625	1	121.598	6	20.2663			0.125	1	38.601	12.649	3.0517			0.25	1	61.131	6.083	10.0495			0.5	1	64.537	7.616	8.47387			1	1	40.112	7	5.73029
		113.217	3	37.739					80.1	7	11.4429					74.095	5	14.819					49.649	6.708	7.40146					61.855	6.544	9.45217					72.471	4.472	16.2055					39.205	9	4.35611
		95.462	4.657	20.4986					131.898	6.325	20.8534					78.746	3.162	24.9039					37.696	8.246	4.57143					56.515	5.385	10.4949					35.355	6	5.8925					43.046	9	4.78289
		72.422	4.099	17.6682					81.633	6.657	12.2627					74.626	6.831	10.9246					37.363	7.28	5.13228					38.118	7	5.44543					32.311	7.616	4.24252					75.472	5	15.0944
		47.074	7	6.72486					63.695	5.385	11.8282					75.166	7	10.738					41.976	8.246	5.09047					83.217	5.385	15.4535					33.302	7.81	4.26402					63.411	10	6.3411
		94.372	3.325	28.3826					67.676	5	13.5352					112.929	7	16.1327					33.615	9.831	3.41929					31.145	5	6.229					25.239	8.062	3.13061					41.183	5.831	7.06277
		120.204	3	40.068					57.245	5.099	11.2267					52.402	5.657	9.26321					38.21	7.211	5.29885					45.651	7.071	6.45609					34.015	9.487	3.58543					37	6.708	5.5158
		104.389	3.385	30.8387					37.577	6.325	5.94103					65.115	7	9.30214					33.302	6.403	5.201					33.015	5.385	6.13092					60.926	6.403	9.51523					49.244	8.944	5.50581
		117.924	2.616	45.078					42.19	9.071	4.65109					101.514	6.831	14.8608					27.019	11.702	2.30892					34.713	8.246	4.20968					74.25	7.81	9.50704					45.343	7.211	6.28803
		143.558	3.385	42.41					112	5	22.4					53	7.162	7.40017					63.506	5.657	11.2261					34.438	4.472	7.70081					34.655	7.81	4.43726					53.367	6.708	7.95572
		111.615	3.099	36.0165					82.97	5.385	15.4076					99.045	6.472	15.3036					69.065	5	13.813					24.083	7.28	3.3081					21.84	8.246	2.64856					46.098	7.28	6.33214
		145.055	3.099	46.807					40.706	9	4.52289					124.02	5.162	24.0256					69.426	5	13.8852					32.985	5.385	6.12535					32.311	9.487	3.40582					54.203	10	5.4203
		118.004	3	39.3347					114.586	7.81	14.6717					52.326	5	10.4652					74.33	4.243	17.5183					47.096	5.099	9.23632					69	8.246	8.36769					57.428	9.22	6.22863
		89	4	22.25					105.423	7.81	13.4985					31.765	4.123	7.70434					90.907	5	18.1814					53.235	5.616	9.47917					67.209	9.22	7.28948					32.985	9.63	3.42523
		96.664	4	24.166					33.015	8.211	4.02083					18.358	4.472	4.1051					62.29	5	12.458					44.944	7.616	5.90126					55.758	8.062	6.91615					55.027	8.944	6.15239
		77.473	4.123	18.7904					121.495	6.403	18.9747					39.408	5	7.8816					21.633	7	3.09043					65.97	5	13.194					50.99	6.708	7.60137					50.567	6.403	7.89739
		61.4	4.123	14.8921					68.066	6.325	10.7614					37.537	8.485	4.42392					68.264	6.708	10.1765					51.546	6.325	8.14957					45.541	10.05	4.53144					41.231	8.062	5.11424
		87.321	3.606	24.2155					56.859	7.071	8.04115					50.329	6.243	8.06167					46.755	4.472	10.4551					50.22	7.81	6.43022					52.326	12.042	4.34529					32.249	8.544	3.77446
		113.53	3	37.8433					46.141	8.657	5.32991					57.801	5	11.5602					74.518	5.657	13.1727					61.294	4.472	13.7062					51.971	7.81	6.65442					39.661	6.708	5.91249
		49.518	3.606	13.7321					59.439	8.062	7.37274					52.887	6.123	8.63743					91.679	5	18.3358					42.953	5.385	7.97642					65.795	7.616	8.63905					65.192	5	13.0384
		33.601	4.472	7.51364					51.971	5.099	10.1924					43.012	12.166	3.53543					62.394	5.099	12.2365					48.021	9.22	5.20835					65.765	7.071	9.30066					76.026	6.708	11.3336
		93.295	4.831	19.3117					71.309	7.243	9.84523					37.216	15.556	2.39239					34.785	4.472	7.7784					24.739	7.071	3.49866					39.56	6.325	6.25455					60.166	8.544	7.0419
		21.471	4.472	4.80121					41.485	6.083	6.81983					50.249	5.657	8.88262					60.415	5.099	11.8484					51.43	7.211	7.13216					40.522	8.544	4.74274					53.235	10.44	5.09914
		72.035	6.083	11.842					58.592	4.472	13.102					58.31	7.211	8.08626					45.31	5.385	8.41411					55.326	7.071	7.82435					40.361	9.22	4.37755					43.681	11	3.971
		51.865	8.062	6.43327					48.466	2.236	21.6753					84.214	6	14.0357					62.626	5.831	10.7402					56.045	9	6.22722					43.278	6.403	6.75902					30.083	9.18	3.27702
		32.558	7	4.65114					74.947	5.099	14.6984					65.146	6.325	10.2998					38.833	6	6.47217					76.217	6.325	12.0501					73.348	10.44	7.02567					34.438	9.53	3.61364
		36.014	4	9.0035					103.6	5	20.72					56.009	6.083	9.20746					32.802	5.657	5.79848					40.224	7.071	5.68859					40.46	8.602	4.70356					37.947	9.487	3.99989
		80.056	6.246	12.8172					84.054	6.083	13.8179					63.632	7.071	8.99901					52.773	8	6.59663					61.205	8	7.65062					70.711	7.616	9.28453					33.242	9.22	3.60542
		75.027	6	12.5045					67.119	6.403	10.4824					76.538	7.81	9.8					61.074	5.831	10.474					39.459	9	4.38433					27.459	7.616	3.60544					45.354	10.198	4.44734
		36.401	2.236	16.2795					104.235	6.606	15.7788					57.585	7.211	7.98572					51.614	5	10.3228					34.015	5	6.803					29.069	7.81	3.72202					52.038	8.062	6.45473
		46.174	6	7.69567					100.568	5	20.1136					58.189	5	11.6378					40	6.403	6.24707					48.104	7.211	6.67092					28.178	6.708	4.20066					38.079	7.616	4.99987
		51.264	6.325	8.10498					67.543	4.123	16.382					75.644	5.831	12.9727					84.38	8.062	10.4664					55.009	7.211	7.62848					43.046	8.485	5.07319					55.66	8.246	6.74994
		82.347	2.236	36.8278					70.661	4.123	17.1382					81.633	4.472	18.2542					54.424	7.211	7.54736					58.592	9.849	5.94903					53.038	6.403	8.2833					40.162	9.487	4.23337
		55.606	2.236	24.8685					37.216	5.099	7.29869					20	3.606	5.54631					81.884	3	27.2947					47.381	6	7.89683					18.028	8	2.2535					34.015	10.296	3.30371
		68.768	4.472	15.3775					58.052	7.81	7.43303					11.402	4.243	2.68725							9.58897	0.915389				57.079	5	11.4158					43.012	8.062	5.33515					30.529	7.211	4.23367
		61.612	5.831	10.5663					50.249	6.403	7.84773					88.459	5.099	17.3483					63.325	6.708	9.44022					50.16	8.602	5.8312					52.631	7.616	6.91058					39.051	10	3.9051
		59.506	7.211	8.25211					32.65	7.606	4.29266					71.253	6	11.8755					45.277	8.062	5.6161					50.448	6.403	7.87881					96.54	7.211	13.3879					39.319	9	4.36878
		49.041	5.099	9.61777					46.065	7.606	6.0564					39.051	4.123	9.4715					55.714	5.385	10.3461					40.249	7.071	5.69212					53.339	5.385	9.90511					35.735	10.44	3.42289
		74.431	6.708	11.0959					123.11	5.606	21.9604					50.249	5	10.0498					34.366	5.099	6.73975					40.719	7.211	5.64679					49.244	6.325	7.78561					31.016	7.28	4.26044
		80.062	3.123	25.6362					164.757	5	32.9514					39	5.657	6.89411					51.884	5.385	9.63491					38.833	9.849	3.94284					47.17	5.831	8.08952					46.098	8.944	5.15407
		73.43	7.071	10.3847					109.289	5.243	20.8447					52.802	3.606	14.6428					50	5.385	9.28505					39.85	6.708	5.94067					52.802	5	10.5604					68.007	7	9.71529
		55.57	6.708	8.28414					96.104	6.325	15.1943					89.739	7.243	12.3898					62.642	4.472	14.0076					36.497	8	4.56212					34.67	8.062	4.30042					71.421	7.071	10.1006
		60.836	2.236	27.2075					73.98	6.708	11.0286					85.586	7.123	12.0154					75.505	7.071	10.6781					44.407	8.246	5.38528					31.145	7.81	3.98784					43.417	6.403	6.78073
		71.589	4.123	17.3633					81.271	5.385	15.0921					90.956	6.325	14.3804					28.178	10	2.8178					47.854	7.071	6.76764					36.056	4.472	8.06261					32.14	7.28	4.41484
		46.84	4	11.71					113.741	4.243	26.8067					86.313	7.28	11.8562					29.206	7.071	4.13039					48.826	7.81	6.25173					32.696	5.385	6.07168					53.151	6.083	8.73763
		59.908	5.385	11.125					65.299	5.099	12.8062					34.409	5.831	5.90105					38.053	7.071	5.38156					52.555	9.487	5.53969					46.011	4	11.5028					46.819	9.487	4.93507
		86.313	3.123	27.6378					63.285	6.083	10.4036					120.967	5.831	20.7455					30.806	5.385	5.72071					49.041	6.325	7.75352					52.038	4.123	12.6214					39.051	10.198	3.82928
		107.912	2.606	41.4091					112.872	7.385	15.284					127.801	6.472	19.7468					71.386	4.123	17.3141					30.067	6	5.01117					58.898	7.81	7.54136					39.699	10	3.9699
		88.102	3	29.3673					63.891	5	12.7782							11.3004	0.752368				43	4.123	10.4293					67.082	9.055	7.40828					30	9.899	3.03061					70.937	10.296	6.88976
		50.99	3.606	14.1403					142.274	3.606	39.4548					93.231	15.62	5.96869					39.205	6.325	6.19842					74.007	8.246	8.9749					27.659	8.602	3.21542					56.515	9	6.27944
		60.166	7.28	8.26456					69.857	4.472	15.621					14.142	8.246	1.71501					29.732	5	5.9464					60.033	8.485	7.07519					237.008	7.28	32.556					76.158	9.22	8.26009
		77.058	4	19.2645					106.888	6.325	16.8993					92.65	5.657	16.3779					44.598	5.657	7.88368					43.738	13.038	3.35466					74.525	6.325	11.7826					58.694	10.05	5.8402
		104.661	2.606	40.1616					105.546	4.472	23.6015					86.533	13.416	6.44999					59.54	5	11.908					50.289	14.036	3.58286					45.122	6.083	7.41772					39.56	5.385	7.34633
		82.873	3	27.6243					96.385	6	16.0642					134.239	11.314	11.8649					37.696	5	7.5392					55	7.81	7.04225					85.147	5.385	15.8119					34.438	7.616	4.5218
		75.472	8.944	8.43828					49.092	5.831	8.41914					65	7.81	8.32266					65.437	5.831	11.2223					63.063	5.831	10.8151					69.462	6.708	10.3551					57.801	7.616	7.58942
		44.283	7.211	6.14103					45.343	9.899	4.58056					66.708	4.472	14.9168					41.761	4.123	10.1288					59.942	8.944	6.70192					33.136	7.071	4.68618					47.539	8.246	5.7651
		38.21	11.402	3.35117					63.64	6.403	9.93909					78.518	12.649	6.20745					56	6	9.33333					42.012	5	8.4024					77.936	8.602	9.06022					36.249	9.487	3.82091
		110.318	3.831	28.7961					64.537	4.243	15.2102					67.186	7.28	9.22885					52.202	5	10.4404					65.437	9.22	7.09729					35.384	9.22	3.83774					30.083	8.062	3.73146
		93.606	4	23.4015					120.967	5.162	23.4341					53.038	6.708	7.90668					66.408	4.606	14.4177					43.046	10	4.3046					59.942	4.472	13.4038					36.056	9.22	3.91063
		160.078	2.472	64.7565					118.127	6.385	18.5007					52.469	10	5.2469					45.1	6	7.51667							7.15458	0.333543				59.135	4	14.7837					55.606	7.81	7.11985
		80.324	5.099	15.7529					122.801	5.162	23.7894					52.555	4.123	12.7468					64.475	5	12.895					64.288	5.831	11.0252					40.311	7.071	5.70089					34.366	10	3.4366
		140	3.123	44.8287					71.47	7.099	10.0676					77.492	4.123	18.7951					64.815	7.211	8.98835					59.682	4	14.9205					38.21	5	7.642					38.21	9	4.24556
		68.25	5.385	12.6741					71.561	6.403	11.1762					82.492	6.325	13.0422					64.9	5.385	12.052					26.476	6	4.41267					49.031	6.325	7.75194					61.131	8	7.64138
		69.778	4.123	16.9241					94.048	7.099	13.2481					98.838	4.243	23.2944					44.102	5.657	7.796					39.051	7	5.57871					38.639	6.083	6.35196					40.112	9	4.45689
		100.499	3.123	32.1803					54.626	4.123	13.2491					104.809	7.071	14.8224					51.108	4.472	11.4284					81.633	5.385	15.1593					31.385	10	3.1385					30.15	10.05	3
		138.159	2.828	48.854					35.609	8.062	4.41689					97	3.162	30.6768					33.838	5.657	5.98162					139.014	5	27.8028					40.853	8.062	5.06735					41.012	10.05	4.0808
		134.952	3	44.984					48.549	8.062	6.02195					123.167	15.133	8.13897					60.033	4	15.0083					59.008	4.123	14.3119					49.204	7.211	6.82346					54.148	8.544	6.33755
		78.032	4.472	17.449					51.624	5.831	8.85337					109.659	5.099	21.506					72.801	6	12.1335					54.745	6	9.12417					39.408	6.403	6.15462					34.366	7.071	4.86013
		121.631	2.236	54.3967					34.67	7.616	4.55226							12.4857	1.6673				39.661	6.403	6.19413					70.937	5	14.1874					48.6	5.831	8.33476					35.693	8.944	3.99072
		48.26	4.472	10.7916					66.4	8.162	8.13526					76.694	8.602	8.91583					95.483	2.828	33.7634					35.384	7.211	4.90695					58.822	6.325	9.29992					34.785	12.207	2.84959
		50.961	4	12.7402					70.292	5.657	12.4257					56.613	8.544	6.62605					26.683	5.099	5.23299					40.311	7.81	5.16146					75.71	4	18.9275					48.703	11.18	4.35626
		45.255	4.472	10.1196					64.661	5.657	11.4303					44.294	2.236	19.8095					65.521	5.657	11.5823					42.72	5.657	7.55171					117	4.472	26.1628					35.171	9.849	3.57102
		42.45	4.472	9.4924					65	5.099	12.7476					55.009	8.944	6.15038					64.846	2.236	29.0009					55.227	8.062	6.85029					137.535	4.243	32.4146					42.19	7.071	5.96662
		40.46	4.243	9.53571					39.812	8.325	4.78222					85.44	10.77	7.93315					69.065	4.123	16.7512					35.228	4.123	8.54426					30	10.63	2.8222					58.249	13.342	4.36584
				21.5304	1.63104				47.539	8.062	5.89668					46.39	5.831	7.95575					70.803	4.606	15.3719					62.426	5.657	11.0352					24.083	7.28	3.3081					42.953	7.28	5.90014
		78.058	6	13.0097					60.166	7.243	8.30678					28.636	8.246	3.47271					53.666	5.099	10.5248					46.872	7.211	6.50007					29.614	9.487	3.12153					42.297	10.198	4.14758
		73.335	3	24.445					65	7	9.28571					52.345	7.28	7.19025					53.254	4.472	11.9083					58.592	7.81	7.50218					33.242	10	3.3242					44	8	5.5
		61.717	4.472	13.8008					98.184	8.385	11.7095					41.304	9.487	4.35375					50	6.708	7.45379					40	8.062	4.96155					94.493	8.062	11.7208					57.489	9.487	6.05977
		85.802	6.325	13.5655					67.186	8	8.39825					80.056	10.198	7.85017					42.755	8.062	5.30327					53.151	11.18	4.75411					48.754	6.708	7.26804					40	10.296	3.885
		98.813	3.606	27.4024					156.16	5.123	30.4821					51.923	8.062	6.44046							10.5329	0.86811				43.046	9.055	4.75384					25.02	8	3.1275					66.611	9.487	7.02129
		53.759	8.544	6.29202					108.342	5.099	21.2477					49.649	8.944	5.5511					79.624	8.062	9.87646					42.297	7.071	5.98176							7.92132	0.635563				31.953	7.616	4.19551
		54.818	6.403	8.5613					71.449	5	14.2898					75.166	7.81	9.62433					93.059	8	11.6324					43.417	5.385	8.06258					55.227	4.243	13.016					23.77	9.434	2.51961
		52.924	6.708	7.88968					64.008	7	9.144					48.765	7.616	6.40297					90.094	8.246	10.9258					35.341	8.944	3.95136					37.656	6.083	6.19037					34.015	7.616	4.46626
		62.801	7.81	8.0411					80.455	8.831	9.11052					60.729	7.28	8.3419					68.25	9.487	7.19406					38.601	7.616	5.06841					56.851	6.708	8.4751					39.446	9.296	4.24333
		97.082	5.657	17.1614					179.254	5.162	34.7257					51.624	5.385	9.58663					117.516	5.099	23.0469					40.262	9.849	4.08793					40.311	6.325	6.37328					35	11.402	3.06964
		99.403	3.162	31.4367							13.4658	0.805316				50.22	5.831	8.61259					63.655	6.403	9.94143					40.361	7.211	5.59714					82.855	5.831	14.2094					28.601	8.944	3.19779
		71.113	5.385	13.2058				2	66.843	8.485	7.87778					53.852	3.606	14.934					82.219	9.22	8.91746					58.181	8.544	6.80957					50.359	7.28	6.91745					29.732	9.899	3.00354
		76.4	4	19.1					38.419	12.472	3.08042					56.613	4.472	12.6594					117.201	5.385	21.7643					26.401	5.657	4.66696					61.205	6.083	10.0616					53.759	10.198	5.27152
		91.263	6.403	14.2532					60.828	8.485	7.16889					40.497	7.81	5.18528					84.534	7	12.0763					30	8.944	3.3542					35.511	5	7.1022					52.01	7.071	7.3554
		101.597	3.162	32.1306					64.777	8	8.09713					68.264	6.083	11.2221					116.846	5	23.3692					47.927	5.831	8.21934					73.007	5.831	12.5205					50.01	9.22	5.42408
		229.271	4	57.3177					52.953	14.142	3.74438					49.649	6.708	7.40146					42.942	4.472	9.60242					55.714	10.77	5.17307					35.228	8.602	4.09533					35.511	8.055	4.40857
		176.876	11.402	15.5127					47.539	14	3.39564					44.102	9.849	4.47782					59.908	6.708	8.93083					47.539	8.246	5.7651					41.617	9.849	4.22551					42.012	9.22	4.55662
		202.544	5.385	37.6126					58.464	9.385	6.22952					44.102	7	6.30029					38.601	6.403	6.02858					68.622	7.071	9.70471					67.119	5	13.4238					42.048	10.63	3.9556
		57.94	6.325	9.16047					56.515	7.28	7.76305					78.638	7.28	10.8019					38.601	5.657	6.82358					40.112	9.22	4.35054					55.973	6.708	8.34422					52.345	7.81	6.7023
		66.129	5	13.2258					58.856	8.325	7.06979					61.131	8.544	7.15485					108.977	5	21.7954					36.222	5.385	6.72646					73.027	6.708	10.8866					49.518	10.296	4.80944
		83.6	4.472	18.6941					106.794	4.123	25.902					31.385	7.211	4.35238					75.928	5.606	13.5441					33.526	11.18	2.99875					45.607	7.28	6.2647					45.706	7.071	6.46387
		109.165	3	36.3883					88.142	4	22.0355					74.967	5.657	13.2521					55.317	6.403	8.63923					31.623	8.544	3.70119					71.84	5.385	13.3408					42.012	10	4.2012
		84.599	4.472	18.9175					66.189	4	16.5472					90.477	5.099	17.7441					62.29	5.657	11.0111					40.162	9.055	4.43534					38.013	8.062	4.71508					38.118	9.22	4.13427
		68.942	5.831	11.8234					73.062	5.099	14.3287					53.339	8.544	6.24286					60.108	6.403	9.38747					51.352	10.198	5.0355					24.698	6.708	3.68187					41.195	7	5.885
		111.893	4.083	27.4046					155.563	3.162	49.1977					30.676	6.403	4.79088					71.4	6.325	11.2885					53.759	12.369	4.34627					45.343	6.403	7.08152					63.789	8.944	7.13204
		57.697	4.472	12.9018					53.6	8.472	6.32672					85.094	6.325	13.4536					55.109	6.325	8.71289					44.181	8.062	5.48015					47.297	5.831	8.1113					52.612	10.198	5.15905
		71.4	5	14.28					81.049	6.325	12.8141					50.99	8.062	6.32473					65.924	5.385	12.2422					64.846	9.055	7.16135					50.99	4.123	12.3672					42.107	10.05	4.18975
		124.952	3.385	36.9134					31.048	7.28	4.26484					40.162	9.487	4.23337					68.015	8.485	8.01591					86.925	4.123	21.0829					51.546	5	10.3092					38.21	11.705	3.26442
		84.119	7.616	11.045					115.603	5	23.1206					84.06	5	16.812					71.421	10.63	6.71881					54.083	11	4.91664					40.792	6	6.79867					36.346	10.601	3.42854
		62.129	8.062	7.7064					108.904	6.162	17.6735					74.202	5.099	14.5523					55.57	4.243	13.0969					79.202	3.606	21.9639					51.43	6.403	8.03217					41.195	8.062	5.10977
		146.86	3	48.9533					91.049	4.606	19.7675					96.933	5	19.3866					86.313	5	17.2626					55.902	5.657	9.88192					41.485	7.28	5.69849					41.593	11.402	3.64787
		74.953	5	14.9906					84.006	4.123	20.375					62.394	5	12.4788					60.828	6.472	9.39864					69.029	5.385	12.8188					25.495	9.849	2.58859					43.932	10.44	4.20805
		106.301	5	21.2602					78.645	5.385	14.6045					90.05	6.083	14.8036					60.407	6.162	9.80315					62.434	6.708	9.30739					29.698	8.485	3.50006					41	9.055	4.52789
		114.983	5.28	21.7771					120.42	5	24.084					76.531	7	10.933					54.12	8.544	6.33427					109.895	8.246	13.3271					31.953	8.944	3.57256					37.336	10.198	3.66111
		118.596	4.325	27.421					84.22	5.657	14.8877					89.939	14.142	6.35971					40.249	8.606	4.67685					41.183	10.77	3.82386					33.061	6.083	5.43498					42.19	11.045	3.81983
		78.447	4	19.6118					72.139	6.472	11.1463					85.088	6.325	13.4526					33.541	4.472	7.50022					22.204	3.606	6.15752					24.083	3	8.02767					58.189	9.487	6.13355
		57.801	5	11.5602					46.861	5	9.3722					67.231	6.708	10.0225					117.614	5	23.5228					45.277	6.403	7.07122					27.295	8.602	3.1731					52.479	9.487	5.53167
		61.847	3	20.6157					139.818	5	27.9636					68.154	6.083	11.204					68	6.708	10.1371					53.712	8.062	6.66237					44.654	5.385	8.29229					37.108	10.296	3.60412
		68.6	3.162	21.6951					76.968	7.123	10.8056					112.446	8.246	13.6364					82.71	5.099	16.2208					66.219	8.062	8.21372					28.302	5.831	4.85371					42.059	10.296	4.08498
		97.453	4	24.3633					81.541	6.708	12.1558					74.947	7.211	10.3934					72.945	5	14.589					82.97	4.472	18.5532					38.079	5	7.6158					32.388	9.487	3.41393
		91.093	4.385	20.7738					110.887	7.606	14.5789					55.444	7.211	7.68881					92.098	3.657	25.184					75.664	4.472	16.9195					14	9.055	1.54611					35.903	9.055	3.96499
		90.824	8.062	11.2657					84.309	6.099	13.8234					38.328	10.05	3.81373					60.008	6.831	8.78466					58.523	7.616	7.68422					31.953	6.403	4.99032					40.608	8.246	4.92457
		110.136	4.472	24.6279					129.557	5.831	22.2187					107.201	7.071	15.1607					52.773	6.708	7.86717					42.012	7.616	5.51628					41.049	5.657	7.25632					36.497	9.055	4.03059
		51.108	7.211	7.08751					67.231	6.243	10.769					59.666	8.062	7.40089					35.609	3.606	9.87493					42.802	8.602	4.97582					31.906	3.606	8.84803					47.518	10	4.7518
		150.083	5.403	27.7777					131.59	7.099	18.5364					33.838	8.544	3.96044					37.802	9	4.20022					28.16	5.099	5.52265					38.184	6.403	5.96345					42.953	12.369	3.47263
		94.26	5.385	17.5042					91.924	5.385	17.0704					78.058	5	15.6116					38.601	7.211	5.35307					42.059	7.071	5.9481					61.4	8.544	7.18633					36.222	11.045	3.27949
		75.107	5	15.0214					61.984	9.246	6.70387					53.339	7.81	6.82958					65.765	4.606	14.2781					226.013	6.708	33.6931					31.048	6.083	5.10406					46.011	9.055	5.08128
		82.377	4.099	20.0969					55.462	6	9.24367					81.492	8.246	9.88261							11.6564	0.854617				169.095	3.162	53.4772					48.104	7.071	6.803					38.833	9.899	3.92292
		88.102	4	22.0255					52.355	6.828	7.66769					80.92	9.22	8.77657							10.5928	0.597573				65.734	6.708	9.79934					82.855	4.472	18.5275					30.806	6.403	4.81118
		223.258	4.123	54.1494					77.878	8.123	9.58734					43.012	8.544	5.03418												63.348	8.062	7.8576					64.885	6.708	9.67278					44.204	9.434	4.68561
		76.655	3	25.5517					56.009	5.099	10.9843					98.351	10.77	9.13194												35.693	7	5.099					62.225	5.831	10.6714					35.341	9.849	3.58828
		94.021	3.472	27.0798					40.2	7	5.74286					76.551	7.616	10.0513												31.016	8	3.877					44.385	7	6.34071					26.476	9.166	2.8885
		141.039	2	70.5195					35.171	7.616	4.61804					26.926	9.22	2.92039												38.275	8.602	4.44955					48.104	6.708	7.17114					31.78	9.055	3.50966
		39.812	8.22	4.84331					77.936	6.243	12.4837					38.079	5.385	7.07131												55.902	8.246	6.77929					48.415	6.403	7.5613					37.947	10.44	3.63477
		116.662	3.472	33.6008					39.56	7.616	5.19433					56.08	4.472	12.5403												26.077	10.296	2.53273					22.561	9.487	2.3781					45.607	8.062	5.65703
		107.782	4.243	25.4023					26.077	11.28	2.31179					46.098	4.243	10.8645												27.857	8.544	3.26042					38.21	11.402	3.35117					68.352	8.944	7.64222
		55.073	4.472	12.3151					39.205	9	4.35611					140.943	5.385	26.1733												23.087	6.083	3.79533					34.482	6.403	5.38529					38.079	4.472	8.51498
		90.094	2	45.047					66	7	9.42857					110.887	6.403	17.318												39.205	9.22	4.25217					71.421	7.071	10.1006					50.931	9.22	5.52397
		42.059	5.099	8.24848					63.198	6	10.533					56.436	4.243	13.301												43.658	9.434	4.62773					60.926	7.211	8.44904					38.079	8.062	4.72327
		38.079	5.099	7.46793					61.294	6.385	9.59969					53.339	8.062	6.6161												107.336	5.831	18.4078					62.37	6.708	9.29785					47.297	10.77	4.39155
		138.322	3	46.1073					63.64	6	10.6067					72.863	9.22	7.90271												57.428	5	11.4856					47.927	8.602	5.57161					35.228	9	3.91422
		87.658	3	29.2193					77.233	7	11.0333					41.183	8.944	4.60454												41.725	7.071	5.90086					49.82	7.071	7.04568					33.242	9.055	3.67112
		104.809	3.385	30.9628					77.621	5.162	15.037					67.067	8.544	7.8496												46.615	6.083	7.66316					52.839	5.831	9.06174					27.074	8.198	3.30251
		59.908	4.123	14.5302					60.415	8	7.55187					61.351	10.44	5.87653												51.624	6.403	8.06247					48.765	8.544	5.70751					57.801	9.434	6.12688
		49.93	4.472	11.165					54.918	9.083	6.04624					99.725	11.662	8.55128												46.755	11.402	4.1006					20.881	8.062	2.59005					64.846	9.849	6.58402
		111.306	3.083	36.1031					146.537	4.162	35.2083					0	9.434	0												111.086	6.325	17.563					40.497	11.18	3.62227					57.271	11.705	4.89287
		74.216	6.325	11.7338					65.795	10.63	6.18956					85.071	5.831	14.5894												51.971	9.434	5.5089					46.141	8.062	5.72327					50.359	7	7.19414
		79.624	5.325	14.9529					52.924	9.487	5.57858					103.711	7.81	13.2793												32.45	13.038	2.48888					41.593	8.602	4.83527					65.49	7.616	8.599
		55.362	6.325	8.75289					64.56	9.062	7.12426					99.644	6.708	14.8545														8.73194	0.82422				40.311	6.403	6.29564					48.508	7.28	6.66319
		73.79	4	18.4475					148.474	9.544	15.5568					122.348	10.63	11.5097												44.688	6.602	6.76886					44.204	7.071	6.25145					54.918	8.246	6.65996
		100.717	3.123	32.2501					154.353	8	19.2941					50.596	7.071	7.15542												39.294	8.849	4.4405					55.471	7.211	7.69255					55.803	7.81	7.14507
		107.787	3	35.929							12.608	1.09959				55.57	7.071	7.85886												42.72	7.071	6.04158					76.026	6.403	11.8735					66.888	5.831	11.4711
		120.569	3	40.1897					113.167	7.123	15.8875					40.792	4	10.198												43.932	6.544	6.71333					33.302	10.817	3.07867					39.408	7.211	5.46498
				22.2219	1.54756				72.339	8.385	8.62719					73.553	9.22	7.97755												38.118	6.325	6.02656					23.022	9.22	2.49696					28.018	7.81	3.58745
		107.787	3.243	33.2368					92.136	8.657	10.6429					84.202	12.083	6.96863												41.629	7.616	5.46599					56.223	8.062	6.97383					34.67	8.062	4.30042
		44.944	5.099	8.81428					43.417	9.385	4.62621					42.297	9.055	4.67112												26.306	7.649	3.43914					50.488	6	8.41467					34.205	8.485	4.03123
		51.884	5.385	9.63491					73.498	8.708	8.44028					42.544	10.817	3.93307												19.235	6.055	3.17671					33.287	4.472	7.44343					40.817	7.944	5.13809
		41.881	5.831	7.18247					67.186	9.083	7.3969					57.697	9.22	6.25781												32.696	7.487	4.36704					62.968	8.602	7.32016							5.25764	0.125299
		57.385	6.403	8.96221					71.701	7.123	10.0661					39.925	6.403	6.23536												44.944	7.616	5.90126					33.061	7.28	4.54135					49.244	12.649	3.89311
		32.311	3.606	8.96034					61.66	8.099	7.61329					28.16	5.831	4.82936												47.508	7.616	6.23792					42.579	6.325	6.73186					51.088	10.817	4.72294
		47.297	5.099	9.27574					113.952	5.831	19.5424					45.88	3.606	12.7232												52.01	5	10.402					34.234	6	5.70567					65.299	8.062	8.0996
		55.227	6.083	9.07891					47	8.123	5.78604					47.424	5.385	8.80669												40.497	6.211	6.52021					49.477	7.616	6.49645					58.873	5.099	11.546
		104.12	3.385	30.7592					31.257	8.083	3.867					57.315	6.403	8.95127												38.013	6.708	5.66682					42.953	6.083	7.06115					33.136	6	5.52267
		126.621	2.828	44.774					106.405	5	21.281					62.968	6.403	9.83414												48.374	7.198	6.72048					42.012	11.18	3.75778					37.643	7.28	5.17074
		98.229	6.708	14.6436					125.324	8.099	15.474					28.636	6.083	4.70755												36.056	4.472	8.06261					40.311	11.045	3.64971					63.135	12.083	5.22511
		48.703	4	12.1758					110.644	7.083	15.6211					85	6.325	13.4387												29.017	6	4.83617					44.721	10.198	4.38527					34.67	8.602	4.03046
		56.321	4.123	13.6602					93.744	5.385	17.4084					51.088	7.071	7.225												29.428	7.246	4.06128					20.224	8.062	2.50856					38.833	7.81	4.97222
		63.6	4	15.9					85.796	8	10.7245					53.413	10	5.3413												31.305	8.544	3.66397					38.079	3.162	12.0427					62.097	10.77	5.76574
		47.927	4.472	10.7171					51.264	14.472	3.54229					53.907	6.708	8.03623												31.89	6.434	4.95648					30.887	6.708	4.6045					23.537	10.05	2.34199
		46.174	5.099	9.0555					128.413	6.162	20.8395					61.27	8.544	7.17111												36.235	7.849	4.61651					45	5	9					57.723	9.434	6.11861
		62.817	6.28	10.0027					60.539	9.062	6.68053					113.741	7.616	14.9345												24.759	6	4.1265					32.388	6.083	5.32435					58.412	11.705	4.99035
		75.027	5	15.0054					99.126	5.123	19.3492					85.071	8.246	10.3166												34.482	8.544	4.03581					29.411	6.083	4.83495					41.34	10.296	4.01515
		62.032	4.472	13.8712					116.927	8.385	13.9448					52.01	6.083	8.55006												23.087	7.055	3.27243					40.249	5.385	7.47428					42.379	9.487	4.46706
		35.355	4.243	8.33255					87.693	5.657	15.5017					75	5	15												35.114	8.166	4.30002					57.871	5.099	11.3495					32.388	8.062	4.01737
		61.074	3.606	16.9368					105.304	8.616	12.2219							9.2967	0.434742											40.311	7.042	5.72437					59.093	7.211	8.19484					29.428	8.246	3.56876
		37.537	3.606	10.4096					87.92	7.616	11.5441							11.0276	2.62379											88.436	3.359	26.3281					76.026	5	15.2052					32.894	7.071	4.65196
		34	3	11.3333					164.366	5.123	32.0839																			40.311	10.314	3.90838					51.264	6.083	8.42742					58.189	6.708	8.67457
		33.838	4.243	7.97502					142.899	5.831	24.5068																			36.715	8.401	4.37031					62.266	5.831	10.6784					56.036	11.18	5.01216
		77.473	4.123	18.7904					123.223	4.828	25.5226																			29.069	7.601	3.82437					59.54	6.708	8.87597					30.594	10.77	2.84067
		79.649	4	19.9123					80.523	11.708	6.87761																			58.694	11.402	5.14769					28.16	8.246	3.41499					28.284	10.44	2.7092
		107.787	3.162	34.0882					53.712	4.606	11.6613																			36.222	7.246	4.9989							7.15073	0.329777				44.181	9.22	4.79187
		50	4.472	11.1807					157.686	6	26.281																			47.854	10.166	4.70726					31.016	6.708	4.62373					40.012	12.042	3.3227
		82.389	4.083	20.1785					118.186	5.472	21.5983																					5.84332	0.70194				42.202	7.28	5.79698					28.636	11.705	2.44648
		102.591	2.123	48.3236					67.231	9.606	6.99885																					7.24328	0.835051				40.608	8.246	4.92457					27.659	11.045	2.50421
		141.566	2	70.783					159.201	9.385	16.9633																										44.721	8.246	5.42336					30.067	12.042	2.49684
		68.877	4.123	16.7056					173.081	9.385	18.4423																										31.78	7.28	4.36538					27.295	11.045	2.47125
		68.964	3.123	22.0826					55.973	9.831	5.69352																										33.971	5	6.7942					51.039	8.062	6.33081
		44.272	3.162	14.0013					45.177	8.831	5.11573																										40.817	7.616	5.35938					73.682	7.81	9.43431
		37.483	6.403	5.85397					94.921	5.385	17.6269																										39.85	7.28	5.4739					43.417	8.062	5.38539
		55.866	5.385	10.3744					117.273	6	19.5455																										25.71	6.708	3.83274					44.102	9.434	4.67479
		48.415	5	9.683					86.556	5	17.3112																										32	8.062	3.96924					56.613	9.849	5.7481
		46.487	5.831	7.97239					128.281	6.657	19.2701																										49.041	8.944	5.48312					44.418	9.899	4.48712
		64.885	3.162	20.5202					61.327	5.831	10.5174																										39.051	6.083	6.41969					62.394	12.042	5.18137
		54.203	5.831	9.29566					45.804	6	7.634																										45.88	7.211	6.3625					37.216	12	3.10133
		54.452	4.472	12.1762					78.032	6.403	12.1868																										37.363	5.385	6.93835					40	8	5
		61.057	4.472	13.6532							13.7783	1.04971																									44.011	6.325	6.95826					47.127	6.083	7.74733
		38.897	5.831	6.67073							13.284	2.64504																									48.826	8.062	6.05631					32.062	8	4.00775
		47.508	4.243	11.1968																																	36.688	5	7.3376					21.024	9.22	2.28026
		39.85	3.162	12.6028																																	29.12	5.385	5.40761					37.336	7.28	5.12857
		74.33	3.606	20.6129																																	84.024	4.472	18.7889					44.102	9.055	4.87046
		73.027	6.246	11.6918																																	49.578	8.602	5.76354					41.012	8.602	4.76773
		73.027	4	18.2568																																	56.586	10	5.6586					29.206	9.434	3.09582
		57.245	7.071	8.09574																																	28.443	6.325	4.49692					47.011	10.63	4.42248
		68.411	5.831	11.7323																																	40.224	9.434	4.26373					54.489	7.81	6.97682
		53.935	4.123	13.0815																																	33.541	8.944	3.75011					56.08	8.485	6.60931
		69.656	4.403	15.8201																																	42.521	7.211	5.89669					71.386	8.544	8.3551
		63.127	4.472	14.1161																																	39.446	8.062	4.89283					47.127	9.849	4.78495
		52.887	3.606	14.6664																																	42.012	6.403	6.5613					78.892	5.831	13.5298
		93.107	3.606	25.82																																	40.804	7.616	5.35767					113.6	7.28	15.6044
		105.081	2.236	46.9951																																	43.417	6.325	6.86435					49.649	7.616	6.51904
		102.528	3.606	28.4326																																	63.506	5.831	10.8911					48.466	11.18	4.33506
		81.006	5	16.2012																																	51.624	3.162	16.3264					39.56	10.817	3.65721
		102.122	2.472	41.3115																																	49.769	8.544	5.82502					50.22	9.434	5.3233
		65.192	3.162	20.6173																																	50.16	6.325	7.93043					59.54	8.485	7.01709
		108.407	3.243	33.428																																	44.643	7.28	6.13228					53.907	10.817	4.98354
		139.445	2	69.7225																																	41.049	8.944	4.58956					43.417	12.369	3.51015
		56.586	4.243	13.3363																																	39.459	8.944	4.41178					50.16	11.402	4.39923
		83.006	3.162	26.2511																																	32.016	10.05	3.18567					46.011	7.28	6.32019
		119.474	2.243	53.2653																																	41.11	8.544	4.81156					50.16	9.487	5.28724
		54.231	3	18.077																																	26.87	10.296	2.60975					30.15	11.045	2.72974
		61.033	5	12.2066																																	30.414	8.602	3.53569					37.108	7.28	5.09725
		94.726	2.472	38.3196																																	47.885	6.403	7.47853					41.437	8.062	5.13979
				19.2471	1.71819																																42.485	3.606	11.7818					37.336	11.045	3.38035
				20.9998	0.898803																																45.618	9.434	4.83549					46.043	9.055	5.08482
																																					43.139	7.211	5.98239					31.575	8.246	3.82913
																																					36.674	11.402	3.21645					32.558	8.246	3.94834
																																					36.878	10.198	3.6162					41.231	8.246	5.00012
																																					37.216	8	4.652					39.357	11.18	3.5203
																																					38.079	10	3.8079					39.013	13.038	2.99225
																																					34.176	6.708	5.09481					34.928	9.055	3.85732
																																					34.67	8.944	3.87634					49.041	13.601	3.60569
																																					46.519	10	4.6519					48.01	12.042	3.98688
																																					47.413	12.042	3.9373					46.84	8.062	5.80997
																																					22.472	11.314	1.98621					49.649	12.166	4.08096
																																					28.231	12.042	2.34438					55.973	12.806	4.37084
																																					48.754	9.434	5.1679					41.231	11	3.74827
																																					48.301	7.616	6.34204					27.074	15.033	1.80097
																																					41.785	9.849	4.24256					32.249	9.487	3.39928
																																					49.041	9.434	5.19833					42.426	8.944	4.74352
																																					53.151	10.63	5.00009					50.01	7.28	6.86951
																																					37.121	9.434	3.93481							5.00318	0.25233
																																					41.195	10.05	4.099					43.29	9.045	4.78607
																																					36.715	7.81	4.70102					46.271	10.44	4.43209
																																					41.183	8.944	4.60454					33.956	6.77	5.01566
																																					47.202	12.728	3.70852					48.508	11.18	4.33882
																																					36.401	9.899	3.67724					45.277	7.211	6.27888
																																					32.202	10.63	3.02935					43.829	10.207	4.29401
																																					43.417	6.708	6.47242					37.483	10.402	3.60344
																																					40.706	6.708	6.06828					46.69	11.342	4.11656
																																					48.104	9.434	5.099					70.385	11.18	6.29562
																																					39.051	9	4.339					43.658	9.487	4.60188
																																					27.019	9.22	2.93048					41.11	13.601	3.02257
																																					30.414	8.602	3.53569					46.174	9.055	5.09928
																																					32.985	11.045	2.98642					57.723	8.062	7.15989
																																					54.148	7.071	7.65776					40.162	9.705	4.13828
																																					59.666	6.325	9.43336					32.558	8.602	3.78493
																																					55.946	7.616	7.34585					42.544	8.53	4.98757
																																					44.777	6.403	6.99313					57.079	11.705	4.87646
																																					45.695	9.487	4.81659					26.249	7.928	3.31092
																																					39.825	9.899	4.02313					28.862	9.601	3.00615
																																					58.592	10.44	5.61226					47.802	11.318	4.22354
																																					41.881	6.708	6.24344					68.884	7.211	9.55263
																																					28.443	9	3.16033					54.672	7.071	7.73186
																																					26.833	7.28	3.68585					37.643	7.81	4.81985
																																					83.6	6.083	13.7432					31.401	7.071	4.44081
																																					26.077	7.81	3.33892					38.897	8.296	4.68865
																																					80.112	6.708	11.9428					34.409	7.22	4.76579
																																					121.037	6.325	19.1363					39.446	7.211	5.47025
																																					70.342	5.099	13.7953					41.11	6.708	6.1285
																																					61.074	5	12.2148					47.011	13.454	3.4942
																																					55.946	7.81	7.16338					48.415	12.205	3.96682
																																					37.443	7.28	5.14327					36.359	7.296	4.98342
																																					45.31	9.487	4.77601					56.365	8.062	6.99144
																																					39.115	6.403	6.10886					50.804	10.44	4.86628
																																					68	8.062	8.43463					47.854	10.77	4.44327
																																							5.97062	0.328974				65.605	14.422	4.54895
																																							7.01422	0.56724				35.128	11.72	2.99727
																																												42.755	5.657	7.55789
																																												62.482	8.602	7.26366
																																												63.781	10.63	6.00009
																																												56.143	12.042	4.66227
																																												44.045	11.297	3.89882
																																												43.324	7.616	5.68855
																																												37.054	8.487	4.36597
																																												39.85	9.434	4.22408
																																												36.401	7.22	5.04169
																																												41.183	9.083	4.53407
																																												50.12	10.77	4.65367
																																												64.475	11.18	5.76699
																																												56.436	10.44	5.40575
																																												40.112	8.77	4.57377
																																												52.393	6.708	7.81052
																																												65.552	5.831	11.242
																																												36.056	9.662	3.73173
																																												31.906	9.63	3.31319
																																												45.277	10.63	4.25936
																																												40.497	10.042	4.03276
																																												30.61	8.22	3.72384
																																												42.638	10.63	4.0111
																																												52.802	8.944	5.90362
																																												51.039	12.53	4.07334
																																												40.608	11.662	3.48208
																																												33.734	8.849	3.81218
																																												41	9.487	4.3217
																																												37.947	10.296	3.68561
																																												65.863	8.485	7.76229
																																												38.079	7.849	4.85145
																																												35.128	8.062	4.35723
																																														4.97424	0.187543
																																														5.07835	0.0900308
[truncated: 9 more columns]

## Sheet: SE13_chlamys
						fluorescene for lectin per 10 mg				chitin/dna per 10 mg
	mg lyophilised weight (IPO323) per assay	ng DNA per ul	ng DNA per total volume (100 ul) or per total lyophilised weight	ng DNA per 10 mg		repl 1	repl 2	repl 3		repl 1	repl 2	repl 3	average	SE				Chitin/DNA		Polarity Index		Chlamys/sqmm
SE13_5d	8.7	26.7889	2678.89	3079.19		1.12106e+06	1.02566e+06	931402		364.076	333.096	302.483	333.218	17.7804		Sample	D8	153.021	38.3366	4.48809	0.613674	54.2635	76.7402
SE13_8d	7.6	77.448	7744.8	10190.5		2.45169e+06	1.88473e+06	1.51369e+06		240.586	184.949	148.539	191.358	26.764			D14	228.057	52.287	4.53042	0.258099	271.151	57.5867
SE13_14d	6.65	29.1114	2911.14	4377.66		1.21045e+06	1.21915e+06	1.25214e+06		276.507	278.494	286.029	280.344	2.90015			D22	259.289	45.1618	5.4473	0.243143	236.021	134.74
SE13_22d	7.45	24.2156	2421.56	3250.42		1.0076e+06	1.00908e+06	952086		309.992	310.448	292.912	304.451	5.77079			D28	3820.36	129.562	6.59725	0.0991699	923.943	129.7
SE13_28d	7.95	2.06938	206.938	260.299		1.0051e+06	982531	894501		3861.33	3774.62	3436.43	3690.79	129.621			D35	3525.67	62.8752	4.98371	0.285081	973.409	173.156
SE13_35d	7.05	1.04951	104.951	148.867		584919	403767	613957		3929.15	2712.27	4124.21	3588.54	441.738			D41	2835.59	557.646	4.99092	0.737203	676.477	100.84
SE13_41d	7.2	2.18066	218.066	302.869		709767	692678	667311		2343.48	2287.05	2203.3	2277.94	40.7214
DK09_F24_yeast-like	10.65	53.8201	5382.01	5053.53		1.28421e+06	1.45987e+06	1.383e+06		254.121	288.881	273.67	272.224	10.0604		Polarity Index		Chitin/DNA	Chlamys/sqmm	Polarity Index
DK09_F24_hyphal	7.3	3.43629	343.629	470.724		1.15888e+06	803397	645578		2461.91	1706.73	1371.46	1846.7	322.474		4.48809		153.021	54.2635	4.48809
	*total lyophilised weight divided by two (for qPCR or lectin assay)															4.53042		228.057	271.151	4.53042
																5.4473		259.289	236.021	5.4473
						fluorescene for lectin per 10 mg				chitin/dna per 10 mg						6.59725		3820.36	923.943	6.59725
	mg lyophilised weight (IPO323) per assay	ng DNA per ul	ng DNA per total volume (100 ul) or per total lyophilised weight	ng DNA per 10 mg		repl 1	repl 2	repl 3		repl 1	repl 2	repl 3	average			4.98371		3525.67	973.409	4.98371
SE13_5d	10.4	165.518	8275.92	7957.62		1.29405e+06	1.22558e+06	1.23304e+06		162.618	154.013	154.951	157.194	2.7256		4.99092		2835.59	676.477	4.99092
SE13_8d	8.6	259.847	12992.4	15107.4		1.7186e+06	1.74893e+06	1.73023e+06		113.759	115.766	114.529	114.685	0.584692
SE13_14d	6.55	105.042	5252.11	8018.48		1.41876e+06	1.40517e+06	1.40429e+06		176.936	175.241	175.131	175.77	0.584244
SE13_22d	10.2	81.901	4095.05	4014.75		808282	891867	878855		201.328	222.147	218.906	214.127	6.46762
SE13_28d	6.1	4.58796	229.398	376.063		1.48392e+06	1.54699e+06	1.42534e+06		3945.94	4113.65	3790.16	3949.92	93.4047
SE13_35d	5.65	4.31722	215.861	382.055		1.33272e+06	1.34175e+06	1.29447e+06		3488.28	3511.92	3388.18	3462.79	37.9272
SE13_41d	8.65	3.79398	189.699	219.305		754691	757161	720610		3441.28	3452.54	3285.88	3393.23	53.7763
DK09_F24_yeast-like	11.2	76.2102	7621.02	6804.49		1.61798e+06	1713050	1.62582e+06		237.781	251.753	238.934	242.823	4.47757
DK09_F24_hyphal	7	3.91002	391.002	558.575		979566	953669	900571		1753.69	1707.33	1612.27	1691.09	41.6237

## Sheet: chlamys_polarity_SE13
					10 random cells
	Days	Red area	Clamys	clamys/pixel	Length	Width	PI		Days	Red area (microns sqd)	Clamys	clamys/micron sqd	Length	Width	PI
		1254400			62.642	18.111	3.45878
					54.148	16.125	3.35802
					25.08	13.038	1.92361
					44.011	19.723	2.23146
					51.624	12.042	4.287
					54.083	15.811	3.42059
					74.887	17	4.40512
					80.957	13	6.22746
					151.498	11.705	12.943
					98.407	17.029	5.77879
	5	33683	0	0		Average	4.80338
					63.64	14.142	4.50007
					56.727	19.849	2.85793
					46.239	12.53	3.69026
					34.132	14.142	2.41352
					54.332	20.1	2.70308
					76.577	10.817	7.07932
					93.086	10	9.3086
					63.812	11.18	5.70769
					52.802	11.662	4.5277
					49.163	13.038	3.77075
	5	80191	0	0		Average	4.65589
					91.395	17.088	5.34849
					102.591	13.601	7.5429
					70.007	17.493	4.002
					38.471	20.1	1.91398
					89.32	16.553	5.396
					73.756	19.647	3.75406
					74.277	13.038	5.69696
					36.235	10	3.6235
					97.499	15.232	6.40093
					63.655	11.314	5.62622
	5	60650	0	0		Average	4.9305
					74.947	14.318	5.23446
					56.08	17.117	3.27628
					86.925	21.19	4.10217
					87.321	14	6.23721
					65	11.402	5.70075
					48.083	12.042	3.99294
					100.18	24.021	4.17052
					80.753	11.045	7.31127
					74.027	14.318	5.17021
					94.868	18.601	5.10016
	5	41583	0	0		Average	5.0296
					68.447	18.028	3.79671
					70.456	15.297	4.60587
					62.514	12.166	5.13842
					71.868	10.296	6.98019
					66.91	16.492	4.05712
					57.871	13.342	4.33751
					46.53	18.385	2.53087
					53.263	19.209	2.77281
					72.56	16.125	4.49984
					102.181	13.601	7.51276
	5	64424	0	0		Average	4.62321
	5	39567	0	0
	day 5 averages			0			4.80852
				0			0.0711269
	Days	Red area (microns sqd)	Clamys	clamys/micron sqd	Length	Width	PI		Days	Red area (microns sqd)	Clamys	clamys/micron sqd	Length	Width	PI
					50.636	19.105	2.65041						14.149	3.056	4.62991
					46.011	13.454	3.41988						18.335	2.604	7.04109
					57.009	23.77	2.39836						14.022	2.529	5.54448
					59.908	14.56	4.11456						9.716	2.146	4.52749
					62.169	12.53	4.96161						14.418	2.861	5.0395
					15.62	10.63	1.46943						10.625	2.332	4.55617
					48.918	17.493	2.79643						16.162	3.869	4.17731
					73.553	17.088	4.30437						14.102	1.619	8.71032
					70.178	16.401	4.27889						18.525	1.824	10.1562
					67.357	20	3.36785						16.316	2.949	5.53272
	8	866.321	1	0.00115431		Average	3.37618		8	3762.75	0	0		Average	5.99152
					11.189	2.227	5.02425						14.156	2.386	5.93294
					9.95	2.227	4.46789						14.564	2.491	5.84665
					6.267	2.759	2.27148						16.871	2.146	7.8616
					11.868	1.459	8.13434						11.085	2.96	3.74493
					12.341	1.528	8.07657						8.651	2.386	3.62573
					7.43	1.611	4.61204						14.237	1.926	7.392
					8.213	1.643	4.99878						10.27	2.736	3.75365
					8.059	1.678	4.80274						8.284	2.332	3.55232
					14.645	1.795	8.15877						11.027	2.262	4.87489
					7.764	1.682	4.61593						10.005	2.161	4.6298
	8	591.146	0	0		Average	5.51628		8	1669.49	0	0		Average	5.12145
					4.396	2.332	1.88508						15.114	1.897	7.96732
					7.291	3.027	2.40866						13.883	2.724	5.09655
					9.55	1.758	5.43231						14.416	3.038	4.74523
					7.447	1.454	5.12173						12.328	1.934	6.37435
					10.34	2.701	3.82821						10.426	2.086	4.99808
					8.56	1.758	4.86917						13.744	2.659	5.16886
					7.523	2.307	3.26094						16.769	2.799	5.99107
					8.441	1.783	4.73416						9.819	2.432	4.03742
					9.625	1.758	5.47497						14.211	2.919	4.86845
					8.81	2.078	4.23965						11.085	1.88	5.89628
	8	744.851	2	0.0026851		Average	4.12549		8	2637.77	0	0		Average	5.51436
					11.918	1.91	6.23979						13.821	2.432	5.68298
					9.328	2.478	3.76433						7.14	2.262	3.1565
					8.093	2.66	3.04248						11.73	2.023	5.79832
					9.473	2.064	4.58963						12.319	1.824	6.75384
					11.455	2.177	5.26183		8	113.022	0	0		Average	5.34791
					12.425	1.682	7.38704						18.311	1.362	13.4442
					8.106	2.177	3.72347						12.349	2.262	5.45933
					8.319	2.601	3.19839						10.195	3.045	3.34811
					10.083	1.966	5.12869						14.138	2.262	6.25022
					14.529	1.306	11.1248						10.418	2.023	5.14978
	8	636.712	0	0		Average	5.34605						10.813	2.529	4.2756
					13.909	2.49	5.58594						12.806	1.841	6.956
					12.842	2.651	4.84421						14.183	1.788	7.93233
					13.72	1.843	7.44438		8	454.727	0	0		Average	6.60195
					12.215	2.827	4.32083		day 8 averages			0			5.71544
					3.252	3	1.084					0			0.263671
					11.559	2.78	4.15791						9.798	1.714	5.71645
					7.508	1.414	5.30976						10.816	1.619	6.68067
					7.775	1.695	4.58702						8.459	2.06	4.10631
					6.576	1.547	4.25081						6.804	1.317	5.16629
					10.217	1.408	7.25639						10.399	2.131	4.87987
	8	1122.67	3	0.00267221		Average	4.88413						5.526	2.215	2.49481
					8.142	2.064	3.94477						7.189	1.355	5.30554
					3.836	1.678	2.28605						6.341	1.355	4.6797
					6.563	1.414	4.64144						7.178	2.527	2.84052
					7.374	1.91	3.86073						9.9	1.616	6.12624
					7.685	2.053	3.7433		14	3731.34	9	0.002412		Average	4.79964
					10.952	2.137	5.12494						8.246	1.629	5.062
					6.34	2.064	3.07171						7.316	1.429	5.11966
					9.312	1.414	6.58557						5.78	2.259	2.55865
					6.309	3.641	1.73277						9.372	1.212	7.73267
					4.837	2.668	1.81297						7.962	1.178	6.75891
	8	1030.12	0	0		Average	3.68043						6.415	2.779	2.30838
	day 8 averages			0.00108527			4.48809						6.686	1.529	4.37279
				0.000535912			0.363788						9.894	2.005	4.93466
					10.217	1.35	7.56815						8.658	1.666	5.19688
					12.619	1.643	7.68046						8.571	1.212	7.07178
					7.676	1.84	4.17174		14	3497.92	11	0.00314473		Average	5.11164
					9.319	2.539	3.67034						8.657	1.217	7.11339
					9.245	1.947	4.74833						6.181	1.666	3.71008
					13.369	2.607	5.12812						11.53	1.717	6.7152
					8.646	1.62	5.33704						10.034	1.249	8.03363
					9.498	5.216	1.82094						5.939	1.317	4.50949
					7.79	2.307	3.37668						9.312	1.233	7.55231
					18.653	1.449	12.873						5.603	1.457	3.84557
	14	6684.45	6	0.000897605		Average	5.63748						6.686	1.672	3.9988
					15.663	1.828	8.56838						7.232	1.403	5.15467
					9.146	2.109	4.33665						10.126	1.317	7.68869
					8.651	1.611	5.36996		14	2798.83	12	0.00428751		Average	5.83218
					7.746	2.053	3.77302						6.744	1.185	5.69114
					11.576	1.643	7.04565						6.115	1.672	3.6573
					8.035	2.064	3.89293						11.919	0.833	14.3085
					12.877	1.377	9.35149						13.193	1.471	8.96873
					7.724	5.262	1.46788						8.704	1.182	7.36379
					14.918	1.513	9.85988						10.387	1.143	9.08749
					14.789	1.113	13.2875						9.731	1.744	5.5797
	14	7394.21	4	0.000540964		Average	6.69533						8.7	1.471	5.91434
					15.166	1.377	11.0138						11.224	1.515	7.40858
					6.681	1.442	4.63315						5.559	1.581	3.51613
					13.355	1.758	7.5967		14	2459.03	7	0.00284665		Average	7.14957
					14.425	2.22	6.49775						9.73	1.726	5.63731
					8.402	2.109	3.98388						5.687	2.533	2.24516
					14.072	1.695	8.30206						5.939	1.216	4.88405
					4.27	1.89	2.25926						7.627	1.348	5.65801
					11.166	1.053	10.604						6.115	1.259	4.85703
					10.449	2.651	3.94153						7.496	1.403	5.34284
					8.567	3.85	2.22519						7.906	1.729	4.57259
	14	5667.87	12	0.0021172		Average	6.10573						7.906	0.909	8.69747
					11.359	1.332	8.52778						7.649	1.143	6.69204
					6.097	2.298	2.65318						12.077	1.578	7.65336
					9.389	1.695	5.53923		14	8542.42	32	0.00374601		Average	5.62399
					9.651	4.218	2.28805		day 14 averages			0.00328738			5.7034
					9.8	1.547	6.33484					0.000669245			1.10252
					15.27	1.469	10.3948						7.988	1.821	4.3866
					6.405	1.454	4.40509						6.415	1.348	4.7589
					10.166	1.951	5.21066						12.53	1.418	8.83639
					8.298	2.522	3.29025						7.203	3.677	1.95893
					10.309	1.189	8.67031						9.588	0.915	10.4787
	14	5217.08	12	0.00230014		Average	5.73142						15.819	0.814	19.4337
					13.039	1.528	8.53338						7.43	3.627	2.04852
					11.657	1.43	8.15175						8.909	0.904	9.85509
					6.373	1.334	4.77736						9.74	2.634	3.6978
					9.179	1.064	8.62688						7.726	2.657	2.90779
					7.605	1.678	4.53218		22	925.204	4	0.00432337		Average	6.83624
					9.797	1.795	5.45794						9.755	1.182	8.25296
					7.169	1.643	4.36336						5.665	1.767	3.206
					11.328	1.795	6.31086						8.291	2.326	3.56449
					13.414	1.377	9.74147						7.121	1.681	4.23617
					7.851	1.454	5.39959						6.686	1.515	4.4132
	14	4682.42	10	0.00213565		Average	6.58948						6.732	3.072	2.19141
	day 14 averages			0.00213565			5.18721						10.115	1.93	5.24093
				0.000346414			0.980625						5.929	1.129	5.25155
					12.075	1.695	7.12389						9.817	0.953	10.3012
					7.238	1.306	5.54211						5.369	1.317	4.07669
					10.51	1.469	7.15453		22	845.469	5	0.00591388		Average	5.07346
					11.394	2.057	5.53913						12.962	1.278	10.1424
					9.497	1.708	5.5603						7.013	0.953	7.35887
					6.79	1.469	4.62219						7.913	1.407	5.62402
					7.239	1.91	3.79005						5.163	3.253	1.58715
					11.895	2.85	4.17368						6.454	2.148	3.00466
					5.722	1.469	3.89517						4.714	1.359	3.46873
					8.114	2.418	3.35567						8.438	1.182	7.13875
	22	2139.18	3	0.00140241		Average	5.07567						8.195	1.266	6.47314
					82.976	16.279	5.09712						4.765	2.225	2.14157
					92.114	15.556	5.92145						9.01	1.471	6.12508
					45.31	14.866	3.04789		22	677.663	1	0.00147566		Average	5.30644
					42.942	15.62	2.74917						10.041	1.266	7.93128
					33.106	10.817	3.06055						8.586	1.515	5.66733
					81.884	12.649	6.47356						8.222	1.286	6.39347
					59.841	17.117	3.496						8.967	1.313	6.8294
					69.778	24.413	2.85823						7.868	1.229	6.40195
					84.694	18.028	4.69791						6.283	1.216	5.16694
					72.471	17	4.263						8.36	1.539	5.4321
	22	1990.4	2	0.00100482		Average	4.16649						11.144	1.843	6.04666
					12.403	2.146	5.77959						9.269	0.863	10.7404
					13.827	1.926	7.17913						7.374	4.799	1.53657
					7.49	3.44	2.17733		22	917.041	2	0.00218093		Average	6.21461
					14.669	1.131	12.9699						12.849	0.904	14.2135
					5.953	4.424	1.34561						8.33	1.857	4.48573
					10.863	0.912	11.9112						8.187	1.317	6.2164
					9.693	1.6	6.05812						6.175	1.666	3.70648
					8.702	1.475	5.89966						9.105	1.152	7.90365
					8.588	1.29	6.65736						6.384	1.313	4.86215
					9.52	1.131	8.41733						8.488	1.04	8.16154
	22	1456.35	3	0.00205994		Average	6.83953						6.55	1.887	3.47112
					8.895	1.414	6.29066						4.792	3.583	1.33743
					11.002	3.417	3.21978						7.637	0.953	8.01364
					9.066	1.368	6.62719		22	1903.65	4	0.00210122		Average	6.23716
					12.193	1.414	8.62306		day 22 averages			0.00319901			5.93358
					12.36	1.431	8.63732					0.00094603			1.12176
					7.132	1.72	4.14651						6.585	1.278	5.15258
					9.75	2.023	4.81957						17.179	0.904	19.0033
					8.441	1.517	5.56427						5.714	1.329	4.29947
					7.788	1.88	4.14255						8.177	0.904	9.04535
					8.792	1.757	5.00398						6.122	1.571	3.89688
	22	3707.18	6	0.00161848		Average	5.70749						5.579	2.02	2.76188
	day 22 averages			0.00152141			5.44729						9.328	1.212	7.69637
				0.000219937			1.27165						7.689	1.212	6.34406
					16.814	1.523	11.0401						8.34	1.249	6.67734
					8.882	1.824	4.86952						9.214	1.233	7.47283
					13.63	1.523	8.94944		28	321.622	2	0.00621848		Average	7.23501
					7.587	2.429	3.12351						7.802	1.919	4.06566
					8.102	1.252	6.47125						11.523	1.429	8.06368
					9.245	0.885	10.4463						10.508	1.818	5.77998
					10.174	1.131	8.99558						9.805	1.233	7.95215
					8.584	1.431	5.9986						11.459	1.471	7.78994
					16.289	1.302	12.5108						8.872	1.229	7.21888
					7.547	1.271	5.93784						6.154	1.764	3.48866
	28	2005.49	27	0.0134631		Average	7.83429						13.864	1.182	11.7293
					11.368	1.584	7.17677						14.682	1.212	12.1139
					8.418	1.644	5.12044						3.358	1.542	2.17769
					8.207	1.2	6.83917		28	528.082	7	0.0132555		Average	7.03798
					8.382	1.544	5.42876						9.217	1.943	4.7437
					8.049	2.146	3.7507						9.579	1.542	6.21206
					11.367	2.093	5.43096						10.782	1.629	6.61878
					9.119	1.362	6.6953						12.069	1.294	9.32689
					9.716	2.039	4.76508						8.836	1.278	6.91393
					7.715	1.517	5.0857						8.904	1.313	6.78142
					5.438	1.523	3.57058						14.295	1.818	7.86304
	28	2643.59	16	0.00605237		Average	5.38634						5.912	1.681	3.51695
					8.828	1.584	5.57323						11.191	1.355	8.25904
					7.064	1.302	5.4255						3.501	2.143	1.63369
					11.64	1.145	10.1659		28	389.806	5	0.0128269		Average	6.18695
					7.721	1.644	4.69647						9.04	1.407	6.42502
					9.335	1.362	6.85389						5.463	1.348	4.05267
					9.85	1.584	6.21843						8.11	1.374	5.90247
					8.584	1.193	7.19531						10.114	1.619	6.24707
					12.278	1.697	7.23512						8.693	2.02	4.30347
					9.088	1.757	5.17245						7.352	1.374	5.3508
					7.971	1.08	7.38056						5.74	1.629	3.52363
	28	1930.55	13	0.00673382		Average	6.59169						9.643	1.502	6.42011
					12.857	1.193	10.777						6.175	1.666	3.70648
					7.871	2.607	3.01918						7.77	1.278	6.07981
					8.558	1.867	4.58382		28	632.684	6	0.00948341		Average	5.20115
					13.405	1.811	7.40199						6.287	1.216	5.17023
					7.887	2.251	3.50378						10.041	1.266	7.93128
					9.717	1.166	8.33362						9.584	2.859	3.35222
					11.637	1.271	9.15578						5.238	2.102	2.49191
					7.894	1.344	5.87351						8.051	1.568	5.13457
					9.084	1.963	4.62761						10.234	1.294	7.90881
					11.305	1.431	7.90007						5.592	2.181	2.56396
	28	1930.55	15	0.00776979		Average	6.51764						15.419	0.869	17.7434
					11.2	1.414	7.92079						7.616	0.931	8.18045
					8.758	1.271	6.89064						6.014	2.03	2.96256
					9.519	1.564	6.08632		28	358.582	4	0.011155		Average	6.34394
					6.2	1.344	4.6131						8.051	1.693	4.75546
					11.368	1.528	7.43979						7.528	1.278	5.89045
					10.98	1.145	9.58952						6.062	1.216	4.9852
					8.726	1.397	6.24624						6.168	1.093	5.64318
					5.313	2.376	2.23611						13.453	1.278	10.5266
					10.277	1.368	7.51243						7.944	0.953	8.33578
					9.136	1.138	8.02812						13.128	0.904	14.5221
	28	4216.85	24	0.00569145		Average	6.65631						4.875	3.638	1.34002
	day 28 averages			0.0079421			6.59725						6.616	2.124	3.11488
				0.00142491			0.387712						5.496	1.152	4.77083
					10.541	1.926	5.473		28	875.378	9	0.0102813		Average	6.38845
					10.332	2.176	4.74816		day 28 averages			0.0105368			6.39891
					10.005	2.529	3.95611					0.00206562			1.12082
					9.361	1.824	5.13213						9.001	1.619	5.5596
					9.68	2.262	4.2794						5.79	1.116	5.18817
					7.242	1.538	4.70871						8.667	0.789	10.9848
					13.354	1.824	7.32127						8.678	1.152	7.53299
					8.097	2.29	3.53581						11.445	1.568	7.29911
					6.805	1.824	3.73081						6.92	1.355	5.10701
					7.099	4.299	1.65131						13.007	1.216	10.6965
	35	1571.88	5	0.0031809		Average	4.45367						9.162	2.667	3.43532
					8.768	1.302	6.73425						15.017	1.355	11.0827
					9.926	2.059	4.82079						5.654	2.433	2.32388
					7.198	1.697	4.2416		35	1688.99	26	0.0153938		Average	6.92101
					7.41	2.262	3.27586						9.723	1.726	5.63326
					5.899	7.404	0.796731						7.744	1.632	4.7451
					8.663	1.619	5.35083						5.759	1.666	3.45678
					9.084	1.697	5.35298						9.112	1.212	7.51815
					13.098	2.241	5.84471						5.592	1.374	4.06987
					10.355	1.245	8.31727						9.898	1.542	6.41894
					5.884	3.31	1.77764						6.789	1.429	4.75087
	35	2228.76	24	0.0107683		Average	4.65127						6.429	1.943	3.3088
					12.812	1.663	7.70415						11.112	1.111	10.0018
					11.279	1.609	7.00994						6.358	1.216	5.22862
					7.393	2.208	3.34828						6.341	1.457	4.35209
					9.053	1.644	5.50669		35	1124.77	7	0.00622352		Average	5.40766
					9.084	1.72	5.2814						9.357	2.215	4.22438
					7.486	1.619	4.62384						7.242	1.278	5.66667
					11.412	1.811	6.30149						8.142	2.857	2.84984
					13.328	2.039	6.53654						5.647	1.644	3.43491
					12.921	1.687	7.65916						6.929	1.212	5.717
					8.316	1.93	4.30881						9.724	1.355	7.17638
	35	2530.7	18	0.00711266		Average	5.82803						7.257	1.863	3.89533
					9.876	2.386	4.13915						8.855	1.221	7.25225
					9.327	1.523	6.1241						5.647	1.644	3.43491
					11.041	1.644	6.71594						7.673	1.666	4.60564
					10.496	2.086	5.03164		35	945.092	4	0.00423239		Average	4.87864
					5.461	3.038	1.79756						12.147	1.01	12.0267
					10.838	1.166	9.29503						8.708	1.317	6.612
					14.809	2.023	7.32032						7.418	1.278	5.80438
					8.6	2.039	4.21775						7.667	2.358	3.25148
					8.599	3.326	2.58539						8.091	1.116	7.25
					3.298	2.952	1.11721						7.619	1.616	4.71473
	35	2905.86	29	0.00997984		Average	4.83441						9.511	1.178	8.07385
					13.101	1.523	8.6021						6.5	1.906	3.41028
					8.016	1.649	4.86113						6.646	2.259	2.94201
					7.119	2.086	3.41275						7.89	4.537	1.73903
					7.877	1.663	4.73662		35	596.214	8	0.013418		Average	5.51847
					10.116	1.265	7.99684						9.05	1.906	4.74816
					9.678	2.086	4.6395						7.258	2.358	3.07803
					4.969	3.527	1.40885						11.753	1.985	5.92091
					6.956	1.761	3.95003						6.554	1.906	3.43861
					11.771	2.059	5.71685						9.14	1.129	8.09566
					9.423	1.523	6.18713						4.315	0.833	5.18007
	35	1114.71	10	0.00897094		Average	5.15118						3.458	2.424	1.42657
	day 35 averages			0.00800253			4.98371						9.126	0.904	10.0951
				0.00135161			0.240278						4.819	0.953	5.05666
					14.821	2.176	6.81112						6.082	2.082	2.92123
					11.093	2.146	5.16915		35	276.847	5	0.0180605		Average	5.04359
					12.645	2.146	5.89236		day 35 averages			0.0114656			5.55387
					9.967	2.604	3.82757					0.00317544			1.06419
					9.122	5.058	1.80348						8.287	1.093	7.58188
					13.912	1.131	12.3006						4.427	0.931	4.7551
					6.805	3.76	1.80984						8.144	0.714	11.4062
					15.16	3.077	4.92688						5.067	0.904	5.60509
					7.937	2.529	3.13839						5.192	2.757	1.88321
					9.772	1.538	6.35371						15.858	0.814	19.4816
	41	1400	12	0.00857143		Average	5.20331						4.648	0.678	6.85546
					12.708	2.579	4.92749						7.413	1.055	7.02654
					9.47	4.351	2.17651						10.346	0.814	12.7101
					11.268	2.828	3.98444						5.689	1.129	5.03897
					14.149	2.949	4.7979		41	922.214	16	0.0173496		Average	7.58257
					9.192	3.128	2.93862						6.115	2.109	2.89948
					7.905	4.366	1.81058						8.448	2.14	3.94766
					19.981	2.039	9.79941						12.133	2.485	4.88249
					17.222	2.262	7.61362						12.584	1.644	7.6545
					14.838	2.884	5.14494						12.779	2.102	6.07945
					21.821	2.861	7.62705						13.643	1.79	7.62179
	41	2628.26	19	0.00722912		Average	5.08206						9.162	1.767	5.18506
					12.224	2.262	5.40407						11.713	1.182	9.90948
					11.557	2.64	4.37765						8.693	1.72	5.05407
					14.183	1.975	7.18127						18.486	0.931	19.8561
					7.334	2.386	3.07376		41	5801.3	35	0.00603313		Average	7.33387
					11.482	2.161	5.31328						10.94	1.542	7.09468
					16.761	2.039	8.22021						6.652	2.809	2.3681
					10.167	1.77	5.74407						9.996	1.568	6.375
					12.163	3.045	3.99442						11.262	1.355	8.31144
					11.325	2.262	5.00663						10.606	1.374	7.71907
					6.091	3.199	1.90403						12.474	1.597	7.8109
	41	1698.5	5	0.00294378		Average	5.02194						13.15	1.152	11.4149
					13.407	3.045	4.40296						10.082	1.597	6.31309
					11.131	2.793	3.98532						6.885	1.99	3.4598
					9.23	2.64	3.49621						10.961	1.249	8.77582
					11.225	3.288	3.41393		41	2551.37	14	0.00548725		Average	6.99788
					19.143	1.824	10.4951						14.975	5.163	2.90045
					9.733	1.538	6.32835						9.861	1.717	5.74316
					9.821	4.424	2.21994						10.164	3.458	2.93927
					13.91	2.861	4.86194						15.174	1.726	8.79143
					19.388	2.386	8.12573						10.422	1.294	8.0541
					6.619	4.58	1.4452						12.767	1.403	9.09979
	41	3762.84	22	0.00584664		Average	4.87746						8.001	1.286	6.22162
					14.775	1.538	9.60663						14.059	2.206	6.37307
					11.597	2.529	4.58561						11.141	4.042	2.75631
					8.779	5.061	1.73464						7.637	2.185	3.49519
					10.749	1.6	6.71812		41	2223.22	17	0.00764655		Average	5.76111
					10.55	2.28	4.62719						11.954	2.03	5.88867
					10.864	1.757	6.18327						8.291	3.264	2.54013
					10.306	2.027	5.08436						8.77	1.502	5.83888
					7.373	1.926	3.82814						9.731	2.433	3.99959
					9.606	3.498	2.74614						11.265	2.225	5.06292
					7.905	3.059	2.58418						8.794	3.851	2.28356
	41	4295	18	0.00419092		Average	4.76983						11.718	1.313	8.9246
	day 41 averages			0.00575638			4.99092						12.11	2.356	5.14007
				0.00101151			0.0762011						10.966	1.717	6.38672
													13.128	2.501	5.2491
									41	1307.49	8	0.00611859		Average	5.18867
													13.744	2.443	5.62587
													8.185	3.847	2.12763
													14.555	1.829	7.9579
													10.353	1.329	7.79007
													12.811	2.215	5.78375
													6.425	1.726	3.72248
													17.96	1.764	10.1814
													13.863	2.225	6.23056
													16.832	2.401	7.01041
													9.08	2.531	3.58751
									41	3996.07	16	0.00400393		Average	5.92784
									day 41 averages			0.00777317			6.46532
												0.00216482			1.06105

## Sheet: DK09_F24
DK09_F24_yeast-like	257.523	14.7006		Yeast-like	4.97084	0.200824			4.97084	257.523
DK09_F24_hyphal	1768.9	77.8023		Hyphal	12.7088	1.22565			12.7088	1768.9
CDRs for t test				PI for t test	11.6948	4.74429
272.224	242.823				9.94329	4.7969
1846.7	1691.09				13.548	5.37134
					15.6493
Polarity
Hyphal						Yeast like
	Image	Cell length	Cell width	Polarity Index			Image	Cell length	Cell width	Polarity Index
	1	24.822	1.821	13.631			1	6.876	1.216	5.65461
		9.571	1.359	7.04268				8.144	1.216	6.69737
		38.474	2.215	17.3698				4.091	1.355	3.01919
		32.013	2.259	14.1713				4.431	1.216	3.64391
		18.914	1.568	12.0625				5.714	1.418	4.02962
		9.153	2.06	4.4432				7.683	1.111	6.91539
		26.991	1.542	17.5039				5.084	1.313	3.87205
		21.476	1.787	12.0179				6.491	0.995	6.52362
		33.444	2.225	15.031				3.886	0.915	4.24699
		7.508	2.043	3.67499				4.186	0.833	5.02521
				11.6948				4.564	1.429	3.19384
				1.58376				6.871	1	6.871
	2	16.906	1.629	10.3781				4.249	1.152	3.68837
		17.987	1.857	9.68605		11.6948		4.765	1.568	3.0389
		12.831	2.176	5.8966		9.94329				4.74429
		17.501	1.764	9.9212		13.548				0.400944
		27.558	1.951	14.1251		15.6493	2	5.38	0.931	5.77873
		22.835	1.943	11.7524				8.032	1.313	6.11729
		10.033	2.225	4.50921		4.74429		3.803	1.01	3.76535
		19.614	1.961	10.002		4.7969		4.446	1.414	3.14427
		14.91	1.807	8.25125		5.37134		7.319	1.355	5.40148
		8.786	1.726	5.09038				7.068	0.869	8.13349
		18.055	1.491	12.1093				4.611	1.738	2.65305
		18.9	1.074	17.5978				7.548	1.055	7.1545
				9.94329				7.992	1.01	7.91287
				1.08928				4.564	1.294	3.52705
	3	14.136	1.807	7.82291				4.611	1.374	3.3559
		40.808	1.597	25.5529				5.966	1.088	5.48346
		15.962	1.919	8.31787				10.013	2.169	4.61641
		26.718	1.436	18.6058				6.522	1.764	3.69728
		25.855	1.266	20.4226				6.115	1.491	4.10127
		29.95	1.717	17.4432				4.449	1.266	3.51422
		17.393	1.317	13.2065				4.418	1.568	2.8176
		6.958	1.515	4.59274				6.266	1.212	5.16997
		17.261	1.717	10.053						4.7969
		15.319	1.619	9.46201						0.402008
				13.548			3	5.187	1.529	3.39241
				2.1121				7.429	1.407	5.28003
	4	27.676	1.152	24.0243				6.136	1.294	4.74189
		18.434	1.581	11.6597		15.6493		5.526	1.129	4.8946
		53.008	1.229	43.131				5.488	1.229	4.46542
		24.782	1.374	18.0364				5.912	1.249	4.73339
		33.391	1.616	20.6627				4.933	0.904	5.45686
		16.526	1.286	12.8507				4.954	1.111	4.45905
		13.658	1.01	13.5228				4.661	1.313	3.54989
		19.778	1.717	11.5189				4.484	1.943	2.30777
		14.684	1.542	9.5227				5.215	1.502	3.47204
		11.205	1.539	7.2807				6.688	0.915	7.30929
		27.093	1.355	19.9948				3.96	0.589	6.72326
		13.532	2.845	4.75641				7.083	1.313	5.39452
		17.932	1.578	11.3638				7.657	1.178	6.5
		31.222	1.629	19.1664				8.213	0.833	9.85954
		22.292	2.102	10.6051				7.571	0.863	8.77289
		12.749	1.672	7.625						5.37134
		29.447	1.313	22.4273						0.475495
		11.729	1.619	7.2446
		17.98	1.355	13.2694						4.97084
		19.277	1.143	16.8653						0.200824
		33.214	1.355	24.5122
		9.962	1.216	8.19243
		30.369	1.829	16.6042
		5.797	1.906	3.04145
		24.549	1.212	20.255
		29.61	1.03	28.7476
				15.6493
				1.69966
				12.7088
				1.22565

## Sheet: in planta
		IPO323 Chitin/DNA in planta			IPO94042 Chitin/DNA in planta
		* Day 0	Day 3	Day 12	* Day 0	Day 3	Day 12
		101.733	167.684	925.483	105.079	116.325	856.19
		100.983	175.092	858.425	107.619	100.829	939.321
		100.899	166.017	860.365	88.0952	96.9377	847.695
		109.628	271.989	560.576	97.7467	104.405	183.814
		102.304	273.495	558.474	105.723	103.203	171.259
		99.9409	277.695	531.496	96.53	112.899	184.519
		101.216	195.382	395.34	103.653	118.428	448.889
		104.635	194.179	345.059	100.495	126.814	452.166
		94.1489	188.24	370.199	95.8514	118.428	434.145
Mean		100	210.296	592.405	100	110.919	502
		1.54234	12.9544	60.7833	1.84656	3.3288	102.574
	Mean (Chitin/DNA)	Mean PI	Polarity indexes
IPO232	100	3.61257	2.99197	3.25589	2.60743	3.89305	3.68593	5.28068	1.65872	5.37635	3.25399	2.08341	5.62024	2.60006	3.44016	3.2595	3.16238	2.98724	2.60769	3.62813	6.4776	4.90865	3.35003	3.60868	3.35122
	210.297	5.61391	5.67594	12.0345	6.01997	4.92104	5.67845	5.95678	4.60379	4.8374	3.96243	4.88955	7.52384	6.36833	6.9465	6.4032	5.48375	6.17307	3.41411	5.47199	5.10955	3.66557	4.4	3.64	4.47227	7.05045	5.3597	4.61002	3.70103	7.54382	5.67565	6.31283	7.32783	5.8138	3.87762	3.85714	5.8034	4.84483	4.4944	5.22934	6.4032	6.70841	9.68967	4.81686	3.87697	3.45138	7.6656	8.51475	6.98591
	592.405	10.539	10.4316	8.96725	14.2886	10.6234	10.5465	11.9656	9.76755	11.7805	7.94815	15.2105	10.4002	9.61598	7.23394	11.5303	6.51045	7.3006	8.264	9.22172	6.555	6.94725	12.1928	11.6999	7.7666	12.8425	10.5346	9.158	11.5923	10.4389	11.7143	14.0451	8.911	15.9474	9.8792	7.43268	5.41479	10.5123	15.2804	10.8072	13.943	10.336	17.2813	10.6243	6.85714	16.3464	9.87339	8.25324
SG9	100	3.7217	7.4322	12.6284	6.14299	3.93473	5.14486	3.60577	7.81425	3.21027	2.35545	2.59094	2.5125	2.0041	2.81224	1.69283	2.06466	1.73913	1.57143	2.60778	2.37174	1.9713	1.94823
	110.919	2.82428	4.54011	4.3012	6.25237	2.44714	4.25738	4.80355	3.10086	2.98774	2.38954	3.15582	3.61621	2.85031	2.12278	2.546	2.77018	2.83276	3.06332	2.15984	3.3614	2.39569	1.2895	2.71602	4.1036	2.32874	2.22957	3.24308	1.98558	2.16614	2.29951	2.59253	2.37701	2.43214	2.24711	2.87974	2.71429	3.16235	2.67827	1.4551	1.73636	2.31688	3.28814	3.0066	2	3.1146	3.28835	3.82403	1.85425
	502	8.73585	21.0375	9.05435	7.129	5.86717	6.30917	5.00489	14.9997	16.3375	5.58935	3.88796	10.753	15.9	5.15456	5.44726	14.6028	3.36136	4.45638	4.80227	4.82393	6.06621	4.12297	14.6317	23.1357	4.43564	9.17534	6.2382	24.3174	5.6036	4.20225	12.126	1.99989	21.9999	3.09358	3.02079	3.29277	7.77074	14.2881	2.528	8.18786	18.4996	5.88684	3.60566	5.72767	5.90268
[truncated: 7 more columns]

## Sheet: Fusarium
		Chitin/DNA
		rep1	rep2	rep3	rep4
	Fusarium_hyphae	3651.37	3687.24	3811.4	3748.01	3724.51
	Fusarium_spores	228.95	208.503	211.84	195.34	211.158
	Mean (Chitin/DNA)	Polarity indexes	Polarity indexes
	3724.51	7.17548	12.0141	10.5934	10.2377	6.2695	6.3374	6.39909	4.03728	4.38884	5.65624	4.51593	9.1325	5.42619	9.44435	4.42105	9.03516	15.5584	7.29045	6.97398	6.95265	13.1268	7.8167	4.83722	5.44553	6.90964	4.35343	4.08915	7.09013	8.64916	5.59716	7.07769	6.61274	6.13626	9.69148	4.99505	7.40009	4.68304	5.16872	6.43933	8.01614	3.639	6.68451	3.31914	9.76089	15.3649	6.78656	6.22145	6.82119
	211.158	2.52105	1.95694	4.67844	2.65952	2.68327	2.20441	1.52632	2.60069	2.14352	3.42999	2.74873	2.21873	4.23998	2.21488	3.53587	2.06902	1.78735	2.58172	2.89872	2.15429	2.12989	1.84641	2.28396	2.05028	2.37882	2.43743	1.91121	3.18185	2.82498	2.1256	2.12869
[truncated: 3 more columns]

## Sheet: autoclave vs heatblock
	Summary
		Autoclave				mean	stdev		Heat block				mean	stdev
	1	31006	27015			29010.5	2822.06		65415	75710			70562.5	7279.66
	0.1	7248	5773	6810	6291	6530.5	1042.98		7343	6340	10982	9990	8663.75	709.228
	0.01	2098	2205	2128		2143.67	75.6604		934	636	808		792.667	210.718
	0.001	1952	1887	1944		1927.67	45.9619		893	836	1077		935.333	40.3051
	0	1991	1995	2026	1923	1983.75	2.82843		1230	1231	938	1229	1157	0.707107
	Raw fluorescence reads
	autoclave												heat block
	100	100	10-1	10-1	10-2	10-2	10-3	10-3	no Zt	no Zt	Zt IPO323 only	Zt IPO323 only	100	100	10-1	10-1	10-2	10-2	10-3	10-3	no Zt	no Zt	Zt IPO323 only	Zt IPO323 only	Buffer only
	Stained	no dye	Stained	no dye	Stained	no dye	Stained	no dye	Stained	no dye	Stained	no dye	Stained	no dye	Stained	no dye	Stained	no dye	Stained	no dye	Stained	no dye	Stained	no dye
Bio reps	32126	1120	8516	1268	3444	1346	2731	779	3094	1103	170248	237	66579	1164	8535	1192	2505	1571	1979	1086	2531	1301	199125	70	40
	28059	1044	7027	1254	3483	1278	2730	843	3022	1027	158694	81	76883	1173	7602	1262	2223	1587	1965	1129	2585	1354	193106	70	36
			8123	1313	3438	1310	2768	824	3058	1032	166971	108			12225	1243	2332	1524	2112	1035	2254	1316	242842	70	42
			7635	1344			2776	886	2997	1074	141655	97			11076	1086					2632	1403	214562	73	38
	dye-no dye
	autoclave						heat block
	100	10-1	10-2	10-3	no Zt	Zt IPO323 only	100	10-1	10-2	10-3	no Zt	Zt IPO323 only
	31006	7248	2098	1952	1991	170011	65415	7343	934	893	1230	199055
	27015	5773	2205	1887	1995	158613	75710	6340	636	836	1231	193036
		6810	2128	1944	2026	166863		10982	808	1077	938	242772
		6291			1923	141558		9990			1229	214489

## Sheet: fluorescence - carriers
10 mg Zt + leaf	20 mg Zt + leaf	leaf only	10 mg Zt + cellulose	20 mg Zt + cellulose	cellulose only
191080	236009	63589	94532	155718	38006
195451	245692	65367	98276	156103	40738
188909	243470	55934	97690	162111	39103
175507	247192	58688	97773	158696	33851

## Sheet: lead health
no Zt (yellow)	no Zt (green)	no Zt (yellow)	no Zt (green)
2789	2049	660	171
2510	1782	691	191
2461	1943	654	181
2690	1937	701	172
2645	1805	676	175
2642	1880	674	170
	2068	642
